# Supplementary material for: Role of metabolic characteristics in the co-occurrence of insomnia, Alzheimer’s disease, and Parkinson’s disease: a Mendelian randomization study
Source: Front Aging Neurosci. 2025 Jan 6;16:1436171. doi: 10.3389/fnagi.2024.1436171 (PMC11743693; doi:10.3389/fnagi.2024.1436171)
Supplement: Supplementary file 1 [file Table_1.xlsx]

## Sheet: Sup Tab 1_Metabolites-INS
Sup Tab 1 :Metabolites Potentially Causally Linked to Insomnia
id	method	nsnp	b	se	pval	lo_ci	up_ci	or	or_lci95	or_uci95	reportedTrait
GCST90199642	MR Egger	29	-0.108887	0.0537099	0.0526063	-0.214159	-0.00361585	0.896831	0.80722	0.996391	Ribitol levels
GCST90199642	Weighted median	29	-0.0697558	0.0539672	0.196164	-0.175532	0.03602	0.932622	0.839011	1.03668	Ribitol levels
GCST90199642	Simple mode	29	-0.180779	0.1061	0.0994825	-0.388735	0.0271763	0.834619	0.677914	1.02755	Ribitol levels
GCST90199642	Weighted mode	29	-0.102048	0.0398165	0.0160415	-0.180089	-0.0240078	0.902986	0.835196	0.976278	Ribitol levels
GCST90199642	Inverse variance weighted	29	-0.086714	0.0385892	0.0246333	-0.162349	-0.0110792	0.916939	0.850145	0.988982	Ribitol levels
GCST90199666	MR Egger	22	0.111167	0.106688	0.30985	-0.0979405	0.320275	1.11758	0.906703	1.37751	Palmitoylcarnitine levels (Metabolon platform)
GCST90199666	Weighted median	22	0.187459	0.0829633	0.0238497	0.024851	0.350067	1.20618	1.02516	1.41916	Palmitoylcarnitine levels (Metabolon platform)
GCST90199666	Simple mode	22	0.233169	0.142161	0.115862	-0.045466	0.511804	1.2626	0.955552	1.6683	Palmitoylcarnitine levels (Metabolon platform)
GCST90199666	Weighted mode	22	0.19763	0.103039	0.0688104	-0.00432717	0.399587	1.21851	0.995682	1.49121	Palmitoylcarnitine levels (Metabolon platform)
GCST90199666	Inverse variance weighted	22	0.124132	0.0557289	0.0259184	0.0149037	0.233361	1.13217	1.01502	1.26284	Palmitoylcarnitine levels (Metabolon platform)
GCST90199687	MR Egger	18	-0.0844704	0.112859	0.465042	-0.305673	0.136732	0.918999	0.736627	1.14652	Threonate levels
GCST90199687	Weighted median	18	-0.106892	0.0774804	0.167712	-0.258753	0.04497	0.898623	0.772014	1.046	Threonate levels
GCST90199687	Simple mode	18	-0.105436	0.126486	0.416078	-0.353348	0.142476	0.899932	0.702333	1.15313	Threonate levels
GCST90199687	Weighted mode	18	-0.105436	0.100693	0.309711	-0.302793	0.0919217	0.899932	0.738752	1.09628	Threonate levels
GCST90199687	Inverse variance weighted	18	-0.11346	0.0574037	0.0480958	-0.225971	-0.000948342	0.89274	0.797741	0.999052	Threonate levels
GCST90199702	MR Egger	16	-0.326202	0.184786	0.099305	-0.688382	0.0359776	0.721659	0.502388	1.03663	5-hydroxyhexanoate levels
GCST90199702	Weighted median	16	-0.200062	0.103929	0.0542305	-0.403763	0.00363847	0.81868	0.667802	1.00365	5-hydroxyhexanoate levels
GCST90199702	Simple mode	16	-0.244906	0.19125	0.2198	-0.619756	0.129945	0.782778	0.538075	1.13877	5-hydroxyhexanoate levels
GCST90199702	Weighted mode	16	-0.169787	0.168908	0.330741	-0.500846	0.161273	0.843845	0.606017	1.17501	5-hydroxyhexanoate levels
GCST90199702	Inverse variance weighted	16	-0.150039	0.0735678	0.0414039	-0.294232	-0.00584584	0.860675	0.745104	0.994171	5-hydroxyhexanoate levels
GCST90199785	MR Egger	22	0.11331	0.0750212	0.146585	-0.0337311	0.260352	1.11998	0.966831	1.29739	Isovalerylglycine levels
GCST90199785	Weighted median	22	0.0588672	0.0638287	0.356388	-0.066237	0.183971	1.06063	0.935909	1.20198	Isovalerylglycine levels
GCST90199785	Simple mode	22	0.152756	0.101731	0.148097	-0.0466372	0.352149	1.16504	0.954434	1.42212	Isovalerylglycine levels
GCST90199785	Weighted mode	22	0.0834224	0.0670206	0.226945	-0.047938	0.214783	1.087	0.953193	1.23959	Isovalerylglycine levels
GCST90199785	Inverse variance weighted	22	0.0971537	0.0438197	0.0266148	0.011267	0.18304	1.10203	1.01133	1.20086	Isovalerylglycine levels
GCST90199832	Inverse variance weighted	22	0.217158	0.0651017	0.000850912	0.0895591	0.344758	1.24254	1.09369	1.41165	Dimethylarginine (sdma + adma) levels
GCST90199832	MR Egger	22	0.319412	0.143269	0.0374084	0.0386046	0.60022	1.37632	1.03936	1.82252	Dimethylarginine (sdma + adma) levels
GCST90199832	Weighted median	22	0.174734	0.0936743	0.062134	-0.00886738	0.358336	1.19093	0.991172	1.43095	Dimethylarginine (sdma + adma) levels
GCST90199832	Simple mode	22	0.178522	0.147037	0.238176	-0.109671	0.466715	1.19545	0.896129	1.59475	Dimethylarginine (sdma + adma) levels
GCST90199832	Weighted mode	22	0.168798	0.110548	0.141702	-0.0478756	0.385471	1.18388	0.953252	1.47031	Dimethylarginine (sdma + adma) levels
GCST90199864	Inverse variance weighted	36	-0.151639	0.0422125	0.000327819	-0.234375	-0.068902	0.859299	0.791065	0.933418	Gamma-CEHC levels
GCST90199864	MR Egger	36	-0.0630965	0.0830432	0.452608	-0.225861	0.0996682	0.938853	0.797829	1.1048	Gamma-CEHC levels
GCST90199864	Weighted median	36	-0.117203	0.0650299	0.0714983	-0.244662	0.0102552	0.889404	0.782969	1.01031	Gamma-CEHC levels
GCST90199864	Simple mode	36	-0.0677647	0.105016	0.522954	-0.273596	0.138067	0.93448	0.760639	1.14805	Gamma-CEHC levels
GCST90199864	Weighted mode	36	-0.100439	0.076122	0.195585	-0.249638	0.0487599	0.90444	0.779082	1.04997	Gamma-CEHC levels
GCST90199883	MR Egger	20	0.2417	0.116034	0.0517832	0.0142732	0.469128	1.27341	1.01438	1.5986	Cysteinylglycine disulfide levels
GCST90199883	Weighted median	20	0.205632	0.0659223	0.00181274	0.0764244	0.33484	1.2283	1.07942	1.39772	Cysteinylglycine disulfide levels
GCST90199883	Simple mode	20	0.116326	0.155696	0.464128	-0.188838	0.421491	1.12336	0.82792	1.52423	Cysteinylglycine disulfide levels
GCST90199883	Weighted mode	20	0.202955	0.0686549	0.00811071	0.0683919	0.337519	1.22502	1.07078	1.40147	Cysteinylglycine disulfide levels
GCST90199883	Inverse variance weighted	20	0.13345	0.0580668	0.0215497	0.0196389	0.247261	1.14276	1.01983	1.28051	Cysteinylglycine disulfide levels
GCST90199888	MR Egger	30	0.213663	0.119574	0.0847911	-0.0207021	0.448027	1.2382	0.979511	1.56522	Cinnamoylglycine levels
GCST90199888	Weighted median	30	0.160782	0.0774712	0.0379513	0.00893866	0.312626	1.17443	1.00898	1.36701	Cinnamoylglycine levels
GCST90199888	Simple mode	30	0.159739	0.127206	0.219231	-0.089585	0.409062	1.1732	0.914311	1.50541	Cinnamoylglycine levels
GCST90199888	Weighted mode	30	0.167051	0.0939301	0.0858148	-0.0170519	0.351154	1.18181	0.983093	1.42071	Cinnamoylglycine levels
GCST90199888	Inverse variance weighted	30	0.129523	0.0545576	0.0175936	0.0225902	0.236456	1.13829	1.02285	1.26675	Cinnamoylglycine levels
GCST90199891	MR Egger	17	0.0939646	0.1059	0.388924	-0.113599	0.301528	1.09852	0.892616	1.35192	S-methylcysteine levels
GCST90199891	Weighted median	17	0.139886	0.0730382	0.0554607	-0.0032685	0.283041	1.15014	0.996737	1.32716	S-methylcysteine levels
GCST90199891	Simple mode	17	0.0727326	0.139538	0.60934	-0.200762	0.346227	1.07544	0.818107	1.41372	S-methylcysteine levels
GCST90199891	Weighted mode	17	0.179095	0.0803072	0.0404097	0.0216932	0.336497	1.19613	1.02193	1.40004	S-methylcysteine levels
GCST90199891	Inverse variance weighted	17	0.109605	0.0549008	0.0458886	0.00199931	0.21721	1.11584	1.002	1.24261	S-methylcysteine levels
GCST90199892	Inverse variance weighted	17	-0.186906	0.0633816	0.00318904	-0.311134	-0.0626783	0.829522	0.732616	0.939246	Isoursodeoxycholate levels
GCST90199892	MR Egger	17	-0.148714	0.119173	0.231201	-0.382292	0.084864	0.861815	0.682296	1.08857	Isoursodeoxycholate levels
GCST90199892	Weighted median	17	-0.109979	0.0954159	0.249064	-0.296994	0.0770362	0.895853	0.743048	1.08008	Isoursodeoxycholate levels
GCST90199892	Simple mode	17	-0.118055	0.162766	0.478741	-0.437076	0.200966	0.888647	0.645922	1.22258	Isoursodeoxycholate levels
GCST90199892	Weighted mode	17	-0.100723	0.136263	0.470505	-0.367799	0.166353	0.904183	0.692256	1.18099	Isoursodeoxycholate levels
GCST90199933	MR Egger	25	-0.131024	0.0934169	0.174098	-0.314121	0.0520729	0.877197	0.730431	1.05345	3b-hydroxy-5-cholenoic acid levels
GCST90199933	Weighted median	25	-0.110099	0.0678986	0.104905	-0.243181	0.0229818	0.895745	0.78413	1.02325	3b-hydroxy-5-cholenoic acid levels
GCST90199933	Simple mode	25	-0.00966462	0.113221	0.932683	-0.231578	0.212249	0.990382	0.793281	1.23646	3b-hydroxy-5-cholenoic acid levels
GCST90199933	Weighted mode	25	-0.109428	0.0888999	0.230283	-0.283672	0.0648159	0.896347	0.753014	1.06696	3b-hydroxy-5-cholenoic acid levels
GCST90199933	Inverse variance weighted	25	-0.10154	0.0475824	0.0328436	-0.194802	-0.00827884	0.903445	0.822998	0.991755	3b-hydroxy-5-cholenoic acid levels
GCST90199991	Inverse variance weighted	24	-0.16276	0.0623495	0.00904257	-0.284964	-0.0405546	0.849796	0.752041	0.960257	Arabonate/xylonate levels
GCST90199991	MR Egger	24	-0.237797	0.142693	0.109791	-0.517475	0.0418818	0.788363	0.596024	1.04277	Arabonate/xylonate levels
GCST90199991	Weighted median	24	-0.127388	0.0864972	0.140822	-0.296922	0.0421468	0.880392	0.743102	1.04305	Arabonate/xylonate levels
GCST90199991	Simple mode	24	-0.100024	0.156845	0.529952	-0.407441	0.207393	0.904816	0.665351	1.23047	Arabonate/xylonate levels
GCST90199991	Weighted mode	24	-0.0757262	0.14815	0.614121	-0.366101	0.214648	0.92707	0.693433	1.23943	Arabonate/xylonate levels
GCST90200077	MR Egger	22	0.0844702	0.110787	0.454688	-0.132673	0.301613	1.08814	0.875752	1.35204	1-stearoyl-2-oleoyl-GPI (18:0/18:1) levels
GCST90200077	Weighted median	22	0.00939384	0.0714982	0.89547	-0.130743	0.14953	1.00944	0.877443	1.16129	1-stearoyl-2-oleoyl-GPI (18:0/18:1) levels
GCST90200077	Simple mode	22	0.0136366	0.131843	0.918602	-0.244775	0.272048	1.01373	0.782881	1.31265	1-stearoyl-2-oleoyl-GPI (18:0/18:1) levels
GCST90200077	Weighted mode	22	0.0269025	0.0853006	0.755582	-0.140287	0.194092	1.02727	0.869109	1.21421	1-stearoyl-2-oleoyl-GPI (18:0/18:1) levels
GCST90200077	Inverse variance weighted	22	0.0964154	0.0490939	0.0495418	0.000191401	0.192639	1.10122	1.00019	1.21245	1-stearoyl-2-oleoyl-GPI (18:0/18:1) levels
GCST90200167	MR Egger	24	-0.176616	0.174602	0.322757	-0.518836	0.165604	0.838101	0.595213	1.18011	Glutamine conjugate of C7H12O2 levels
GCST90200167	Weighted median	24	-0.0924223	0.0982482	0.346857	-0.284989	0.100144	0.91172	0.752023	1.10533	Glutamine conjugate of C7H12O2 levels
GCST90200167	Simple mode	24	-0.040932	0.197517	0.837652	-0.428065	0.346201	0.959894	0.651769	1.41369	Glutamine conjugate of C7H12O2 levels
GCST90200167	Weighted mode	24	-0.0543575	0.167624	0.748654	-0.3829	0.274185	0.947093	0.681881	1.31546	Glutamine conjugate of C7H12O2 levels
GCST90200167	Inverse variance weighted	24	-0.147331	0.0724908	0.0421118	-0.289413	-0.00524931	0.863008	0.748703	0.994764	Glutamine conjugate of C7H12O2 levels
GCST90200174	MR Egger	27	0.129712	0.0759165	0.0999105	-0.0190841	0.278509	1.1385	0.981097	1.32116	3-hydroxybutyroylglycine levels
GCST90200174	Weighted median	27	0.120238	0.0589494	0.0413814	0.00469756	0.235779	1.12777	1.00471	1.26589	3-hydroxybutyroylglycine levels
GCST90200174	Simple mode	27	0.0334452	0.114478	0.772488	-0.190932	0.257823	1.03401	0.826189	1.29411	3-hydroxybutyroylglycine levels
GCST90200174	Weighted mode	27	0.115242	0.0605748	0.06824	-0.0034844	0.233969	1.12215	0.996522	1.26361	3-hydroxybutyroylglycine levels
GCST90200174	Inverse variance weighted	27	0.0920143	0.0435955	0.0348036	0.00656706	0.177462	1.09638	1.00659	1.19418	3-hydroxybutyroylglycine levels
GCST90200179	MR Egger	25	0.0567537	0.0422192	0.191973	-0.0259959	0.139503	1.0584	0.974339	1.1497	Glyco-beta-muricholate levels
GCST90200179	Weighted median	25	0.0692135	0.0403965	0.0866474	-0.00996362	0.148391	1.07166	0.990086	1.15997	Glyco-beta-muricholate levels
GCST90200179	Simple mode	25	0.0705701	0.0714136	0.332918	-0.0694004	0.210541	1.07312	0.932953	1.23435	Glyco-beta-muricholate levels
GCST90200179	Weighted mode	25	0.0559557	0.0362741	0.136016	-0.0151415	0.127053	1.05755	0.984973	1.13548	Glyco-beta-muricholate levels
GCST90200179	Inverse variance weighted	25	0.0647825	0.0305072	0.0337104	0.00498848	0.124577	1.06693	1.005	1.13267	Glyco-beta-muricholate levels
GCST90200201	MR Egger	21	0.130585	0.104145	0.225093	-0.0735381	0.334709	1.1395	0.929101	1.39753	6-bromotryptophan levels
GCST90200201	Weighted median	21	0.142399	0.0806505	0.077457	-0.0156756	0.300474	1.15304	0.984447	1.3505	6-bromotryptophan levels
GCST90200201	Simple mode	21	0.208362	0.147178	0.172244	-0.0801071	0.496831	1.23166	0.923018	1.64351	6-bromotryptophan levels
GCST90200201	Weighted mode	21	0.154068	0.110185	0.177348	-0.061895	0.37003	1.16657	0.939982	1.44778	6-bromotryptophan levels
GCST90200201	Inverse variance weighted	21	0.125594	0.0564512	0.0260927	0.0149499	0.236239	1.13382	1.01506	1.26648	6-bromotryptophan levels
GCST90200280	MR Egger	24	0.0528836	0.0589552	0.379423	-0.0626685	0.168436	1.05431	0.939255	1.18345	5-oxoproline levels
GCST90200280	Weighted median	24	0.108996	0.0478518	0.0227396	0.0152065	0.202786	1.11516	1.01532	1.22481	5-oxoproline levels
GCST90200280	Inverse variance weighted	24	0.0928542	0.0416417	0.0257581	0.0112366	0.174472	1.0973	1.0113	1.19062	5-oxoproline levels
GCST90200280	Simple mode	24	0.0302192	0.14993	0.842036	-0.263644	0.324082	1.03068	0.768247	1.38276	5-oxoproline levels
GCST90200280	Weighted mode	24	0.0932531	0.0510732	0.0808816	-0.00685039	0.193357	1.09774	0.993173	1.21332	5-oxoproline levels
GCST90200282	Inverse variance weighted	22	-0.140458	0.0491524	0.00426847	-0.236797	-0.0441196	0.86896	0.789152	0.95684	Picolinate levels
GCST90200282	MR Egger	22	-0.13677	0.0889645	0.139877	-0.31114	0.0376004	0.872171	0.732611	1.03832	Picolinate levels
GCST90200282	Weighted median	22	-0.127429	0.0712971	0.0738892	-0.267171	0.0123131	0.880356	0.765542	1.01239	Picolinate levels
GCST90200282	Simple mode	22	-0.0217327	0.136453	0.87498	-0.289182	0.245716	0.978502	0.748876	1.27854	Picolinate levels
GCST90200282	Weighted mode	22	-0.0727095	0.106724	0.503137	-0.281889	0.13647	0.929871	0.754357	1.14622	Picolinate levels
GCST90200288	MR Egger	24	-0.107366	0.0526517	0.0536244	-0.210563	-0.00416851	0.898197	0.810128	0.99584	N-acetylleucine levels
GCST90200288	Weighted median	24	-0.0771691	0.0437842	0.0779867	-0.162986	0.00864785	0.925733	0.849603	1.00869	N-acetylleucine levels
GCST90200288	Simple mode	24	-0.191555	0.125207	0.139678	-0.43696	0.0538503	0.825675	0.645998	1.05533	N-acetylleucine levels
GCST90200288	Weighted mode	24	-0.0832384	0.0435815	0.0686888	-0.168658	0.00218139	0.920132	0.844798	1.00218	N-acetylleucine levels
GCST90200288	Inverse variance weighted	24	-0.0810827	0.0369488	0.0282021	-0.153502	-0.00866312	0.922117	0.857699	0.991374	N-acetylleucine levels
GCST90200310	Inverse variance weighted	30	0.0908556	0.0307072	0.00308867	0.0306695	0.151042	1.09511	1.03114	1.16305	3-aminoisobutyrate levels
GCST90200310	MR Egger	30	0.0696873	0.0430281	0.116534	-0.0146479	0.154022	1.07217	0.985459	1.16652	3-aminoisobutyrate levels
GCST90200310	Weighted median	30	0.0829015	0.0360697	0.021541	0.0122048	0.153598	1.08643	1.01228	1.16602	3-aminoisobutyrate levels
GCST90200310	Simple mode	30	0.0616	0.0901664	0.499914	-0.115126	0.238326	1.06354	0.891254	1.26912	3-aminoisobutyrate levels
GCST90200310	Weighted mode	30	0.0879735	0.0327851	0.0119147	0.0237147	0.152232	1.09196	1.024	1.16443	3-aminoisobutyrate levels
GCST90200313	MR Egger	29	-0.3166	0.156431	0.0529799	-0.623205	-0.00999552	0.728622	0.536223	0.990054	N1-methyladenosine levels
GCST90200313	Weighted median	29	-0.0897647	0.0886542	0.311287	-0.263527	0.0839976	0.914146	0.768337	1.08763	N1-methyladenosine levels
GCST90200313	Simple mode	29	-0.0687339	0.167367	0.684435	-0.396774	0.259306	0.933575	0.672486	1.29603	N1-methyladenosine levels
GCST90200313	Weighted mode	29	-0.0929249	0.169381	0.587618	-0.424911	0.239061	0.911262	0.653828	1.27006	N1-methyladenosine levels
GCST90200313	Inverse variance weighted	29	-0.129964	0.0608662	0.0327413	-0.249262	-0.0106663	0.878127	0.779376	0.98939	N1-methyladenosine levels
GCST90200335	Inverse variance weighted	29	0.112189	0.0460242	0.0147848	0.0219815	0.202396	1.11872	1.02222	1.22433	Stearoyl sphingomyelin (d18:1/18:0) levels
GCST90200335	MR Egger	29	0.0123792	0.0919286	0.893879	-0.167801	0.192559	1.01246	0.845522	1.21235	Stearoyl sphingomyelin (d18:1/18:0) levels
GCST90200335	Weighted median	29	0.132127	0.0687635	0.0546718	-0.00264907	0.266904	1.14125	0.997354	1.30592	Stearoyl sphingomyelin (d18:1/18:0) levels
GCST90200335	Simple mode	29	0.195216	0.117758	0.108527	-0.0355899	0.426021	1.21557	0.965036	1.53115	Stearoyl sphingomyelin (d18:1/18:0) levels
GCST90200335	Weighted mode	29	0.120543	0.0888212	0.185578	-0.053547	0.294632	1.12811	0.947861	1.34263	Stearoyl sphingomyelin (d18:1/18:0) levels
GCST90200473	MR Egger	12	0.0988644	0.139437	0.494505	-0.174431	0.37216	1.10392	0.839934	1.45087	X-11795 levels
GCST90200473	Weighted median	12	0.105035	0.102063	0.303424	-0.0950087	0.305079	1.11075	0.909365	1.35673	X-11795 levels
GCST90200473	Simple mode	12	0.30626	0.151316	0.0679502	0.0096811	0.602839	1.35834	1.00973	1.8273	X-11795 levels
GCST90200473	Weighted mode	12	0.0941441	0.143378	0.524927	-0.186876	0.375165	1.09872	0.829546	1.45523	X-11795 levels
GCST90200473	Inverse variance weighted	12	0.157278	0.0783849	0.0448046	0.00364367	0.310912	1.17032	1.00365	1.36467	X-11795 levels
GCST90200489	Inverse variance weighted	20	0.166616	0.0572045	0.00358385	0.0544954	0.278737	1.1813	1.05601	1.32146	X-12407 levels
GCST90200489	MR Egger	20	0.201027	0.118736	0.107679	-0.0316949	0.433749	1.22266	0.968802	1.54303	X-12407 levels
GCST90200489	Weighted median	20	0.180325	0.0778851	0.0205982	0.0276701	0.33298	1.19761	1.02806	1.39512	X-12407 levels
GCST90200489	Simple mode	20	0.0498713	0.134825	0.71555	-0.214386	0.314128	1.05114	0.807037	1.36907	X-12407 levels
GCST90200489	Weighted mode	20	0.258254	0.113254	0.0343076	0.0362759	0.480231	1.29467	1.03694	1.61645	X-12407 levels
GCST90200611	MR Egger	16	-0.0888269	0.272177	0.748982	-0.622294	0.44464	0.915004	0.536712	1.55993	X-23636 levels
GCST90200611	Weighted median	16	-0.189002	0.106949	0.0771916	-0.398622	0.0206178	0.827785	0.671244	1.02083	X-23636 levels
GCST90200611	Simple mode	16	-0.193972	0.180066	0.298399	-0.546902	0.158958	0.823681	0.57874	1.17229	X-23636 levels
GCST90200611	Weighted mode	16	-0.205605	0.157574	0.211621	-0.51445	0.103241	0.814155	0.597829	1.10876	X-23636 levels
GCST90200611	Inverse variance weighted	16	-0.164938	0.0773362	0.0329459	-0.316517	-0.0133593	0.847946	0.728682	0.98673	X-23636 levels
GCST90200684	Inverse variance weighted	26	-0.0760828	0.0330698	0.0214102	-0.1409	-0.0112659	0.926739	0.868576	0.988797	N-acetyl-aspartyl-glutamate (naag) levels
GCST90200684	MR Egger	26	-0.079628	0.0492662	0.119104	-0.17619	0.0169338	0.92346	0.838459	1.01708	N-acetyl-aspartyl-glutamate (naag) levels
GCST90200684	Weighted median	26	-0.0877334	0.0456742	0.0547501	-0.177255	0.00178797	0.916005	0.837566	1.00179	N-acetyl-aspartyl-glutamate (naag) levels
GCST90200684	Simple mode	26	-0.0141514	0.0889111	0.874819	-0.188417	0.160114	0.985948	0.828269	1.17364	N-acetyl-aspartyl-glutamate (naag) levels
GCST90200684	Weighted mode	26	-0.0774446	0.0412051	0.0718825	-0.158207	0.00331742	0.925478	0.853673	1.00332	N-acetyl-aspartyl-glutamate (naag) levels
GCST90200707	MR Egger	22	0.0766263	0.048852	0.132442	-0.0191237	0.172376	1.07964	0.981058	1.18812	Glycine levels
GCST90200707	Weighted median	22	0.0686633	0.0405211	0.0901689	-0.010758	0.148085	1.07108	0.9893	1.15961	Glycine levels
GCST90200707	Simple mode	22	0.100827	0.115472	0.392445	-0.125498	0.327151	1.10608	0.882058	1.38701	Glycine levels
GCST90200707	Weighted mode	22	0.0714737	0.037186	0.0682709	-0.00141089	0.144358	1.07409	0.99859	1.1553	Glycine levels
GCST90200707	Inverse variance weighted	22	0.0679794	0.0342712	0.0473032	0.000807954	0.135151	1.07034	1.00081	1.14471	Glycine levels
GCST90200722	Inverse variance weighted	24	-0.11518	0.0527044	0.0288594	-0.218481	-0.0118796	0.891206	0.803739	0.988191	S-adenosylhomocysteine (SAH) to leucine ratio
GCST90200722	MR Egger	24	-0.0968399	0.117307	0.417935	-0.326761	0.133081	0.907701	0.721256	1.14234	S-adenosylhomocysteine (SAH) to leucine ratio
GCST90200722	Weighted median	24	-0.119468	0.0749593	0.110986	-0.266389	0.0274518	0.887392	0.766141	1.02783	S-adenosylhomocysteine (SAH) to leucine ratio
GCST90200722	Simple mode	24	-0.193603	0.139219	0.177645	-0.466472	0.0792656	0.823985	0.627211	1.08249	S-adenosylhomocysteine (SAH) to leucine ratio
GCST90200722	Weighted mode	24	-0.142023	0.119574	0.247058	-0.376388	0.0923424	0.867601	0.686336	1.09674	S-adenosylhomocysteine (SAH) to leucine ratio
GCST90200753	Inverse variance weighted	18	0.165227	0.0735438	0.0246623	0.0210814	0.309373	1.17966	1.02131	1.36257	Aspartate to citrulline ratio
GCST90200753	MR Egger	18	0.358533	0.194597	0.0840206	-0.0228773	0.739944	1.43123	0.977382	2.09582	Aspartate to citrulline ratio
GCST90200753	Weighted median	18	0.221259	0.102808	0.0313852	0.019755	0.422763	1.24765	1.01995	1.52617	Aspartate to citrulline ratio
GCST90200753	Simple mode	18	0.376626	0.178908	0.0504553	0.0259663	0.727285	1.45736	1.02631	2.06945	Aspartate to citrulline ratio
GCST90200753	Weighted mode	18	0.326444	0.154489	0.0496865	0.0236459	0.629243	1.38603	1.02393	1.87619	Aspartate to citrulline ratio
GCST90200766	MR Egger	12	-0.0349027	0.202176	0.866382	-0.431168	0.361363	0.965699	0.649749	1.43528	Phosphate to phosphoethanolamine ratio
GCST90200766	Weighted median	12	-0.20684	0.109743	0.0594605	-0.421936	0.00825559	0.81315	0.655776	1.00829	Phosphate to phosphoethanolamine ratio
GCST90200766	Simple mode	12	-0.171693	0.160225	0.306861	-0.485734	0.142349	0.842238	0.615245	1.15298	Phosphate to phosphoethanolamine ratio
GCST90200766	Weighted mode	12	-0.195033	0.163389	0.257713	-0.515275	0.125209	0.822808	0.597336	1.13339	Phosphate to phosphoethanolamine ratio
GCST90200766	Inverse variance weighted	12	-0.171108	0.0863538	0.0475379	-0.340361	-0.00185455	0.842731	0.711513	0.998147	Phosphate to phosphoethanolamine ratio
GCST90200785	Inverse variance weighted	16	-0.111607	0.0472065	0.0180678	-0.204131	-0.0190821	0.894396	0.815355	0.981099	Cysteine to 5-oxoproline ratio
GCST90200785	MR Egger	16	-0.0591636	0.0698434	0.411193	-0.196057	0.0777295	0.942553	0.821966	1.08083	Cysteine to 5-oxoproline ratio
GCST90200785	Weighted median	16	-0.136368	0.0636504	0.032157	-0.261123	-0.0116132	0.872521	0.770186	0.988454	Cysteine to 5-oxoproline ratio
GCST90200785	Simple mode	16	-0.201715	0.120867	0.115872	-0.438615	0.0351856	0.817328	0.644929	1.03581	Cysteine to 5-oxoproline ratio
GCST90200785	Weighted mode	16	-0.146319	0.0674473	0.0465313	-0.278516	-0.0141223	0.863882	0.756906	0.985977	Cysteine to 5-oxoproline ratio
GCST90200895	Inverse variance weighted	27	-0.149365	0.0709156	0.0351835	-0.28836	-0.0103707	0.861254	0.749492	0.989683	Hypotaurine to cysteine ratio
GCST90200895	MR Egger	27	-0.192558	0.201772	0.349052	-0.588032	0.202916	0.824846	0.555419	1.22497	Hypotaurine to cysteine ratio
GCST90200895	Weighted median	27	-0.0901576	0.0875525	0.303125	-0.261761	0.0814454	0.913787	0.769695	1.08485	Hypotaurine to cysteine ratio
GCST90200895	Simple mode	27	-0.151877	0.158877	0.347907	-0.463275	0.159522	0.859094	0.62922	1.17295	Hypotaurine to cysteine ratio
GCST90200895	Weighted mode	27	-0.0634937	0.120991	0.604182	-0.300636	0.173649	0.93848	0.740347	1.18964	Hypotaurine to cysteine ratio
GCST90200907	Inverse variance weighted	22	0.0964602	0.0478354	0.0437476	0.00270278	0.190218	1.10127	1.00271	1.20951	Retinol (Vitamin A) to linoleoyl-arachidonoyl-glycerol (18:2 to 20:4) [1] ratio
GCST90200907	MR Egger	22	0.229221	0.0959365	0.0268463	0.0411857	0.417257	1.25762	1.04205	1.51779	Retinol (Vitamin A) to linoleoyl-arachidonoyl-glycerol (18:2 to 20:4) [1] ratio
GCST90200907	Weighted median	22	0.0774182	0.0680288	0.255112	-0.0559183	0.210755	1.08049	0.945616	1.23461	Retinol (Vitamin A) to linoleoyl-arachidonoyl-glycerol (18:2 to 20:4) [1] ratio
GCST90200907	Simple mode	22	0.179547	0.11806	0.143222	-0.0518502	0.410944	1.19667	0.949471	1.50824	Retinol (Vitamin A) to linoleoyl-arachidonoyl-glycerol (18:2 to 20:4) [1] ratio
GCST90200907	Weighted mode	22	0.0878186	0.07103	0.229975	-0.0514002	0.227037	1.09179	0.949898	1.25488	Retinol (Vitamin A) to linoleoyl-arachidonoyl-glycerol (18:2 to 20:4) [1] ratio
GCST90200912	Inverse variance weighted	21	-0.177503	0.0656621	0.00686604	-0.3062	-0.0488048	0.837359	0.736239	0.952367	tryptophan to tyrosine ratio
GCST90200912	MR Egger	21	-0.346421	0.117881	0.0084284	-0.577467	-0.115376	0.707214	0.561318	0.891031	tryptophan to tyrosine ratio
GCST90200912	Weighted median	21	-0.176295	0.0931107	0.0583055	-0.358792	0.00620174	0.83837	0.69852	1.00622	tryptophan to tyrosine ratio
GCST90200912	Simple mode	21	-0.167913	0.171272	0.338606	-0.503606	0.16778	0.845427	0.604348	1.18268	tryptophan to tyrosine ratio
GCST90200912	Weighted mode	21	-0.186466	0.123291	0.146071	-0.428117	0.0551839	0.829887	0.651735	1.05673	tryptophan to tyrosine ratio
GCST90200918	Inverse variance weighted	19	0.12846	0.0577499	0.0261204	0.0152701	0.24165	1.13708	1.01539	1.27335	N-palmitoyl-sphingosine (d18:1 to 16:0) to N-palmitoyl-sphinganine (d18:0 to 16:0) ratio
GCST90200918	MR Egger	19	0.13896	0.122793	0.273491	-0.101715	0.379635	1.14908	0.903287	1.46175	N-palmitoyl-sphingosine (d18:1 to 16:0) to N-palmitoyl-sphinganine (d18:0 to 16:0) ratio
GCST90200918	Weighted median	19	0.137551	0.0854469	0.107444	-0.0299247	0.305027	1.14746	0.970519	1.35666	N-palmitoyl-sphingosine (d18:1 to 16:0) to N-palmitoyl-sphinganine (d18:0 to 16:0) ratio
GCST90200918	Simple mode	19	0.154992	0.158198	0.340202	-0.155076	0.465061	1.16765	0.85635	1.59211	N-palmitoyl-sphingosine (d18:1 to 16:0) to N-palmitoyl-sphinganine (d18:0 to 16:0) ratio
GCST90200918	Weighted mode	19	0.16491	0.14847	0.281304	-0.126092	0.455912	1.17929	0.881534	1.57761	N-palmitoyl-sphingosine (d18:1 to 16:0) to N-palmitoyl-sphinganine (d18:0 to 16:0) ratio
GCST90200934	Inverse variance weighted	15	0.173788	0.0719775	0.015758	0.0327119	0.314864	1.1898	1.03325	1.37007	Acetylcarnitine (C2) to propionylcarnitine (C3) ratio
GCST90200934	MR Egger	15	0.162567	0.127012	0.222936	-0.0863759	0.411511	1.17653	0.917249	1.5091	Acetylcarnitine (C2) to propionylcarnitine (C3) ratio
GCST90200934	Weighted median	15	0.160532	0.100523	0.110272	-0.0364926	0.357557	1.17414	0.964165	1.42983	Acetylcarnitine (C2) to propionylcarnitine (C3) ratio
GCST90200934	Simple mode	15	0.11909	0.147668	0.433458	-0.170339	0.408519	1.12647	0.843379	1.50459	Acetylcarnitine (C2) to propionylcarnitine (C3) ratio
GCST90200934	Weighted mode	15	0.148857	0.125833	0.25652	-0.0977751	0.395489	1.16051	0.906853	1.48511	Acetylcarnitine (C2) to propionylcarnitine (C3) ratio
GCST90200973	Inverse variance weighted	22	-0.118822	0.0506819	0.0190543	-0.218158	-0.0194855	0.887966	0.803998	0.980703	Proline to glutamate ratio
GCST90200973	MR Egger	22	-0.149223	0.0798489	0.0763668	-0.305726	0.00728126	0.861377	0.736588	1.00731	Proline to glutamate ratio
GCST90200973	Weighted median	22	-0.130684	0.0756497	0.0840805	-0.278957	0.0175897	0.877495	0.756572	1.01775	Proline to glutamate ratio
GCST90200973	Simple mode	22	-0.246643	0.122472	0.0570132	-0.486689	-0.00659716	0.781419	0.614658	0.993425	Proline to glutamate ratio
GCST90200973	Weighted mode	22	-0.13199	0.0706649	0.0758038	-0.270494	0.00651264	0.876349	0.763003	1.00653	Proline to glutamate ratio
GCST90201014	Inverse variance weighted	19	0.168663	0.0659971	0.0106002	0.0393085	0.298017	1.18372	1.04009	1.34719	Glucuronate to androsterone glucuronide ratio
GCST90201014	MR Egger	19	0.293272	0.166632	0.0963876	-0.0333261	0.61987	1.34081	0.967223	1.85869	Glucuronate to androsterone glucuronide ratio
GCST90201014	Weighted median	19	0.260515	0.0933613	0.00526429	0.0775273	0.443504	1.2976	1.08061	1.55816	Glucuronate to androsterone glucuronide ratio
GCST90201014	Simple mode	19	0.334671	0.180445	0.0800964	-0.0190019	0.688344	1.39748	0.981177	1.99042	Glucuronate to androsterone glucuronide ratio
GCST90201014	Weighted mode	19	0.329358	0.161305	0.0561024	0.0132004	0.645515	1.39007	1.01329	1.90697	Glucuronate to androsterone glucuronide ratio

## Sheet: Sup Tab 2_Metabolites-AD
Sup Tab 2 :Metabolites Potentially Causally Linked to AD.
id	method	nsnp	b	se	pval	lo_ci	up_ci	or	or_lci95	or_uci95	reportedTrait
GCST90199624	MR Egger	17	-0.241147	0.115573	0.0544164	-0.46767	-0.0146227	0.785726	0.62646	0.985484	Hippurate levels
GCST90199624	Weighted median	17	-0.152869	0.0717515	0.0331274	-0.293502	-0.0122362	0.858242	0.745648	0.987838	Hippurate levels
GCST90199624	Inverse variance weighted	17	-0.122014	0.0539636	0.0237567	-0.227783	-0.0162453	0.885136	0.796297	0.983886	Hippurate levels
GCST90199624	Simple mode	17	-0.155047	0.122457	0.22359	-0.395062	0.0849689	0.856375	0.673638	1.08868	Hippurate levels
GCST90199624	Weighted mode	17	-0.168763	0.104344	0.125341	-0.373279	0.0357519	0.844709	0.688473	1.0364	Hippurate levels
GCST90199644	MR Egger	23	-0.209489	0.127202	0.114463	-0.458805	0.0398273	0.810999	0.632038	1.04063	Theobromine levels
GCST90199644	Weighted median	23	-0.120883	0.0586106	0.0391622	-0.23576	-0.00600632	0.886137	0.78997	0.994012	Theobromine levels
GCST90199644	Inverse variance weighted	23	-0.136447	0.0451892	0.00253227	-0.225018	-0.0478761	0.872453	0.798502	0.953252	Theobromine levels
GCST90199644	Simple mode	23	-0.0591412	0.108466	0.591065	-0.271734	0.153451	0.942574	0.762057	1.16585	Theobromine levels
GCST90199644	Weighted mode	23	-0.0424779	0.109475	0.701734	-0.257049	0.172093	0.958412	0.77333	1.18779	Theobromine levels
GCST90199766	MR Egger	10	0.237654	0.151121	0.154454	-0.0585431	0.533852	1.26827	0.943138	1.70549	3-(3-amino-3-carboxypropyl)uridine levels
GCST90199766	Weighted median	10	0.180653	0.098263	0.0659939	-0.0119424	0.373249	1.198	0.988129	1.45245	3-(3-amino-3-carboxypropyl)uridine levels
GCST90199766	Inverse variance weighted	10	0.158073	0.0722321	0.0286403	0.016498	0.299648	1.17125	1.01663	1.34938	3-(3-amino-3-carboxypropyl)uridine levels
GCST90199766	Simple mode	10	0.172172	0.154542	0.294111	-0.13073	0.475075	1.18788	0.877454	1.60813	3-(3-amino-3-carboxypropyl)uridine levels
GCST90199766	Weighted mode	10	0.213839	0.138271	0.156384	-0.0571733	0.48485	1.23842	0.94443	1.62393	3-(3-amino-3-carboxypropyl)uridine levels
GCST90199796	MR Egger	14	-0.192979	0.135374	0.179493	-0.458312	0.0723528	0.824499	0.63235	1.07503	Docosapentaenoate (n6 DPA; 22:5n6) levels
GCST90199796	Weighted median	14	-0.169886	0.0757043	0.0248273	-0.318267	-0.021506	0.843761	0.727409	0.978724	Docosapentaenoate (n6 DPA; 22:5n6) levels
GCST90199796	Inverse variance weighted	14	-0.157708	0.0534248	0.00315767	-0.26242	-0.0529951	0.854099	0.769188	0.948385	Docosapentaenoate (n6 DPA; 22:5n6) levels
GCST90199796	Simple mode	14	-0.179008	0.127875	0.184961	-0.429642	0.0716259	0.836099	0.650742	1.07425	Docosapentaenoate (n6 DPA; 22:5n6) levels
GCST90199796	Weighted mode	14	-0.181931	0.0933858	0.0733158	-0.364967	0.00110528	0.833659	0.69422	1.00111	Docosapentaenoate (n6 DPA; 22:5n6) levels
GCST90199862	MR Egger	21	0.0672218	0.0636029	0.303812	-0.0574399	0.191883	1.06953	0.944179	1.21153	4-hydroxycoumarin levels
GCST90199862	Weighted median	21	0.0544837	0.0605937	0.368564	-0.0642798	0.173247	1.056	0.937743	1.18916	4-hydroxycoumarin levels
GCST90199862	Inverse variance weighted	21	0.0931739	0.0378924	0.013936	0.0189049	0.167443	1.09765	1.01908	1.18228	4-hydroxycoumarin levels
GCST90199862	Simple mode	21	0.110283	0.112467	0.338511	-0.110152	0.330718	1.11659	0.895698	1.39197	4-hydroxycoumarin levels
GCST90199862	Weighted mode	21	0.0633526	0.0683689	0.365167	-0.0706505	0.197356	1.0654	0.931788	1.21818	4-hydroxycoumarin levels
GCST90199868	MR Egger	22	-0.0849695	0.0625097	0.189182	-0.207489	0.0375496	0.91854	0.812622	1.03826	N-acetyl-3-methylhistidine levels
GCST90199868	Weighted median	22	-0.0924977	0.0445386	0.0378203	-0.179793	-0.00520198	0.911651	0.835443	0.994812	N-acetyl-3-methylhistidine levels
GCST90199868	Inverse variance weighted	22	-0.105246	0.0336694	0.00177289	-0.171238	-0.0392536	0.900103	0.842621	0.961507	N-acetyl-3-methylhistidine levels
GCST90199868	Simple mode	22	-0.121572	0.0839812	0.162492	-0.286175	0.0430314	0.885528	0.751131	1.04397	N-acetyl-3-methylhistidine levels
GCST90199868	Weighted mode	22	-0.0952181	0.0471753	0.0565044	-0.187682	-0.00275439	0.909175	0.828878	0.997249	N-acetyl-3-methylhistidine levels
GCST90199897	MR Egger	26	-0.0726019	0.0898528	0.427022	-0.248713	0.10351	0.929971	0.779803	1.10906	4-hydroxy-2-oxoglutaric acid levels
GCST90199897	Weighted median	26	-0.116812	0.0604827	0.053442	-0.235358	0.0017339	0.889752	0.790288	1.00174	4-hydroxy-2-oxoglutaric acid levels
GCST90199897	Inverse variance weighted	26	-0.101454	0.0439301	0.0209195	-0.187557	-0.0153507	0.903523	0.828982	0.984767	4-hydroxy-2-oxoglutaric acid levels
GCST90199897	Simple mode	26	-0.147666	0.110085	0.191856	-0.363433	0.0681007	0.862719	0.695285	1.07047	4-hydroxy-2-oxoglutaric acid levels
GCST90199897	Weighted mode	26	-0.147666	0.104738	0.1709	-0.352952	0.0576198	0.862719	0.702611	1.05931	4-hydroxy-2-oxoglutaric acid levels
GCST90199907	MR Egger	20	-0.140379	0.088969	0.132014	-0.314758	0.0340002	0.869029	0.729965	1.03458	S-methylcysteine sulfoxide levels
GCST90199907	Weighted median	20	-0.0857311	0.0640535	0.180757	-0.211276	0.0398138	0.917841	0.809551	1.04062	S-methylcysteine sulfoxide levels
GCST90199907	Inverse variance weighted	20	-0.112097	0.0468257	0.0166692	-0.203875	-0.0203188	0.893957	0.815564	0.979886	S-methylcysteine sulfoxide levels
GCST90199907	Simple mode	20	-0.00440807	0.112798	0.969235	-0.225492	0.216676	0.995602	0.798123	1.24194	S-methylcysteine sulfoxide levels
GCST90199907	Weighted mode	20	-0.0615929	0.0981799	0.537899	-0.254025	0.13084	0.940266	0.775672	1.13979	S-methylcysteine sulfoxide levels
GCST90199942	MR Egger	22	-0.218896	0.0832767	0.0161001	-0.382118	-0.0556734	0.803405	0.682414	0.945848	Dimethyl sulfone levels
GCST90199942	Weighted median	22	-0.128582	0.0626503	0.0401326	-0.251377	-0.00578775	0.879341	0.777729	0.994229	Dimethyl sulfone levels
GCST90199942	Inverse variance weighted	22	-0.141755	0.0452738	0.00174181	-0.230492	-0.0530181	0.867834	0.794143	0.948363	Dimethyl sulfone levels
GCST90199942	Simple mode	22	-0.148067	0.10448	0.171096	-0.352848	0.0567138	0.862373	0.702684	1.05835	Dimethyl sulfone levels
GCST90199942	Weighted mode	22	-0.14531	0.0835298	0.0965637	-0.309029	0.0184083	0.864754	0.73416	1.01858	Dimethyl sulfone levels
GCST90199944	MR Egger	14	-0.108223	0.090019	0.252463	-0.28466	0.0682141	0.897427	0.75227	1.07059	Indolin-2-one levels
GCST90199944	Weighted median	14	-0.101695	0.0622785	0.102487	-0.223761	0.0203705	0.903305	0.799506	1.02058	Indolin-2-one levels
GCST90199944	Inverse variance weighted	14	-0.107849	0.0465862	0.0206109	-0.199158	-0.0165398	0.897763	0.819421	0.983596	Indolin-2-one levels
GCST90199944	Simple mode	14	-0.190865	0.100406	0.0797096	-0.387661	0.00593035	0.826244	0.678643	1.00595	Indolin-2-one levels
GCST90199944	Weighted mode	14	-0.154033	0.0713838	0.0502345	-0.293945	-0.0141204	0.857244	0.745317	0.985979	Indolin-2-one levels
GCST90199949	MR Egger	20	-0.149291	0.107514	0.181906	-0.360018	0.0614355	0.861318	0.697664	1.06336	6-oxopiperidine-2-carboxylate levels
GCST90199949	Weighted median	20	-0.0934489	0.0680264	0.16953	-0.226781	0.0398828	0.910785	0.797096	1.04069	6-oxopiperidine-2-carboxylate levels
GCST90199949	Inverse variance weighted	20	-0.138735	0.0490283	0.00465936	-0.23483	-0.0426393	0.870459	0.790705	0.958257	6-oxopiperidine-2-carboxylate levels
GCST90199949	Simple mode	20	-0.0853883	0.105177	0.426931	-0.291535	0.120759	0.918156	0.747116	1.12835	6-oxopiperidine-2-carboxylate levels
GCST90199949	Weighted mode	20	-0.0853883	0.106622	0.433119	-0.294367	0.123591	0.918156	0.745003	1.13155	6-oxopiperidine-2-carboxylate levels
GCST90199956	MR Egger	24	-0.0692926	0.0800998	0.396331	-0.226288	0.0877031	0.933054	0.797488	1.09166	1H-indole-7-acetic acid levels
GCST90199956	Weighted median	24	-0.0890784	0.0604903	0.140857	-0.207639	0.0294825	0.914774	0.8125	1.02992	1H-indole-7-acetic acid levels
GCST90199956	Inverse variance weighted	24	-0.0829006	0.0391513	0.0342225	-0.159637	-0.00616399	0.920443	0.852453	0.993855	1H-indole-7-acetic acid levels
GCST90199956	Simple mode	24	-0.145862	0.103897	0.173704	-0.349499	0.0577756	0.864277	0.705041	1.05948	1H-indole-7-acetic acid levels
GCST90199956	Weighted mode	24	-0.114065	0.0821594	0.178336	-0.275097	0.0469677	0.8922	0.759498	1.04809	1H-indole-7-acetic acid levels
GCST90199994	MR Egger	15	0.21815	0.133436	0.126047	-0.0433842	0.479684	1.24377	0.957543	1.61556	Ethylparaben sulfate levels
GCST90199994	Weighted median	15	0.0884171	0.0770744	0.251313	-0.0626487	0.239483	1.09244	0.939273	1.27059	Ethylparaben sulfate levels
GCST90199994	Inverse variance weighted	15	0.14423	0.0576753	0.0123942	0.0311861	0.257273	1.15515	1.03168	1.2934	Ethylparaben sulfate levels
GCST90199994	Simple mode	15	0.0299152	0.124385	0.813425	-0.213879	0.27371	1.03037	0.807446	1.31483	Ethylparaben sulfate levels
GCST90199994	Weighted mode	15	0.0299152	0.117086	0.802055	-0.199574	0.259405	1.03037	0.819079	1.29616	Ethylparaben sulfate levels
GCST90200022	MR Egger	28	-0.0504802	0.0553597	0.370221	-0.158985	0.0580248	0.950773	0.853009	1.05974	Glycochenodeoxycholate 3-sulfate levels
GCST90200022	Weighted median	28	-0.0672143	0.0424519	0.113352	-0.15042	0.0159915	0.934995	0.860347	1.01612	Glycochenodeoxycholate 3-sulfate levels
GCST90200022	Inverse variance weighted	28	-0.0622187	0.0303801	0.0405595	-0.121764	-0.0026736	0.939677	0.885357	0.99733	Glycochenodeoxycholate 3-sulfate levels
GCST90200022	Simple mode	28	-0.0224273	0.0771034	0.773371	-0.17355	0.128695	0.977822	0.840675	1.13734	Glycochenodeoxycholate 3-sulfate levels
GCST90200022	Weighted mode	28	-0.0758975	0.0490324	0.133288	-0.172001	0.0202061	0.926911	0.841978	1.02041	Glycochenodeoxycholate 3-sulfate levels
GCST90200043	MR Egger	16	-0.349971	0.130571	0.0179347	-0.605891	-0.0940516	0.704708	0.545588	0.910236	1-palmitoyl-2-docosahexaenoyl-gpc (16:0/22:6) levels
GCST90200043	Weighted median	16	-0.174712	0.0601595	0.00368251	-0.292625	-0.0567997	0.839699	0.746302	0.944783	1-palmitoyl-2-docosahexaenoyl-gpc (16:0/22:6) levels
GCST90200043	Inverse variance weighted	16	-0.117378	0.0490752	0.0167662	-0.213565	-0.0211905	0.889249	0.807699	0.979032	1-palmitoyl-2-docosahexaenoyl-gpc (16:0/22:6) levels
GCST90200043	Simple mode	16	-0.168062	0.0957464	0.0996058	-0.355725	0.0196007	0.845301	0.700665	1.01979	1-palmitoyl-2-docosahexaenoyl-gpc (16:0/22:6) levels
GCST90200043	Weighted mode	16	-0.177169	0.0666275	0.0178634	-0.307759	-0.0465794	0.837638	0.735092	0.954489	1-palmitoyl-2-docosahexaenoyl-gpc (16:0/22:6) levels
GCST90200107	MR Egger	24	-0.0527975	0.0435739	0.23849	-0.138202	0.0326073	0.948572	0.870923	1.03314	Gamma-glutamyl-alpha-lysine levels
GCST90200107	Weighted median	24	-0.0438334	0.0417847	0.294165	-0.125731	0.0380647	0.957113	0.881852	1.0388	Gamma-glutamyl-alpha-lysine levels
GCST90200107	Inverse variance weighted	24	-0.0610956	0.0307852	0.0471918	-0.121435	-0.000756553	0.940733	0.885649	0.999244	Gamma-glutamyl-alpha-lysine levels
GCST90200107	Simple mode	24	-0.0585544	0.0924852	0.532899	-0.239825	0.122717	0.943127	0.786765	1.13056	Gamma-glutamyl-alpha-lysine levels
GCST90200107	Weighted mode	24	-0.0492754	0.0383393	0.211499	-0.12442	0.0258696	0.951919	0.883009	1.02621	Gamma-glutamyl-alpha-lysine levels
GCST90200124	MR Egger	21	-0.00975606	0.106314	0.927844	-0.218132	0.19862	0.990291	0.804019	1.21972	Sphingomyelin (d18:2/24:2) levels
GCST90200124	Weighted median	21	-0.0798381	0.0789162	0.31169	-0.234514	0.0748377	0.923266	0.790955	1.07771	Sphingomyelin (d18:2/24:2) levels
GCST90200124	Inverse variance weighted	21	-0.150218	0.0523002	0.00407581	-0.252727	-0.04771	0.86052	0.77668	0.95341	Sphingomyelin (d18:2/24:2) levels
GCST90200124	Simple mode	21	-0.0804374	0.118686	0.505706	-0.313062	0.152187	0.922713	0.731205	1.16438	Sphingomyelin (d18:2/24:2) levels
GCST90200124	Weighted mode	21	-0.0770578	0.0887701	0.395658	-0.251047	0.0969316	0.925836	0.777986	1.10179	Sphingomyelin (d18:2/24:2) levels
GCST90200154	MR Egger	16	-0.305964	0.176092	0.104232	-0.651105	0.0391766	0.736413	0.521469	1.03995	Hydroxy-cmpf levels
GCST90200154	Weighted median	16	-0.123083	0.0791404	0.119886	-0.278199	0.0320318	0.88419	0.757146	1.03255	Hydroxy-cmpf levels
GCST90200154	Inverse variance weighted	16	-0.131694	0.0562223	0.0191608	-0.24189	-0.0214987	0.876609	0.785142	0.978731	Hydroxy-cmpf levels
GCST90200154	Simple mode	16	-0.0442357	0.12947	0.737341	-0.297998	0.209526	0.956728	0.742303	1.23309	Hydroxy-cmpf levels
GCST90200154	Weighted mode	16	-0.0698087	0.116403	0.557646	-0.297958	0.158341	0.932572	0.742332	1.17157	Hydroxy-cmpf levels
GCST90200182	MR Egger	24	0.0372321	0.119023	0.757368	-0.196053	0.270517	1.03793	0.821969	1.31064	Glycine conjugate of C10H12O2 levels
GCST90200182	Weighted median	24	0.0526508	0.0575202	0.360011	-0.0600889	0.16539	1.05406	0.941681	1.17985	Glycine conjugate of C10H12O2 levels
GCST90200182	Inverse variance weighted	24	0.0916009	0.0405059	0.0237331	0.0122094	0.170992	1.09593	1.01228	1.18648	Glycine conjugate of C10H12O2 levels
GCST90200182	Simple mode	24	0.00397292	0.107006	0.970703	-0.205758	0.213704	1.00398	0.81403	1.23826	Glycine conjugate of C10H12O2 levels
GCST90200182	Weighted mode	24	0.0439365	0.0973134	0.655862	-0.146798	0.234671	1.04492	0.863469	1.26449	Glycine conjugate of C10H12O2 levels
GCST90200183	MR Egger	26	-0.0772881	0.0435295	0.0884935	-0.162606	0.00802971	0.925623	0.849926	1.00806	N-acetyl-2-aminooctanoate levels
GCST90200183	Weighted median	26	-0.0591231	0.0363253	0.10361	-0.130321	0.0120746	0.942591	0.877814	1.01215	N-acetyl-2-aminooctanoate levels
GCST90200183	Inverse variance weighted	26	-0.0574021	0.0274881	0.0367749	-0.111279	-0.00352546	0.944214	0.894689	0.996481	N-acetyl-2-aminooctanoate levels
GCST90200183	Simple mode	26	-0.0730439	0.103534	0.487019	-0.275971	0.129883	0.92956	0.758835	1.1387	N-acetyl-2-aminooctanoate levels
GCST90200183	Weighted mode	26	-0.0645577	0.0349755	0.0767973	-0.13311	0.00399437	0.937482	0.875369	1.004	N-acetyl-2-aminooctanoate levels
GCST90200257	MR Egger	35	0.0374541	0.0312127	0.238698	-0.0237228	0.0986311	1.03816	0.976556	1.10366	Metabolonic lactone sulfate levels
GCST90200257	Weighted median	35	0.0656417	0.0257267	0.0107259	0.0152174	0.116066	1.06784	1.01533	1.12307	Metabolonic lactone sulfate levels
GCST90200257	Inverse variance weighted	35	0.0492528	0.0223565	0.02759	0.00543413	0.0930715	1.05049	1.00545	1.09754	Metabolonic lactone sulfate levels
GCST90200257	Simple mode	35	0.0494404	0.0547792	0.37312	-0.0579268	0.156808	1.05068	0.943719	1.16977	Metabolonic lactone sulfate levels
GCST90200257	Weighted mode	35	0.0622504	0.0235072	0.0121828	0.0161762	0.108325	1.06423	1.01631	1.11441	Metabolonic lactone sulfate levels
GCST90200343	MR Egger	19	0.199928	0.111563	0.09094	-0.0187365	0.418592	1.22131	0.981438	1.51982	N-formylmethionine levels
GCST90200343	Weighted median	19	0.150064	0.0764383	0.0496227	0.000244774	0.299883	1.16191	1.00024	1.3497	N-formylmethionine levels
GCST90200343	Inverse variance weighted	19	0.181308	0.0503444	0.000316563	0.0826331	0.279983	1.19878	1.08614	1.32311	N-formylmethionine levels
GCST90200343	Simple mode	19	0.0651135	0.141542	0.651003	-0.212309	0.342536	1.06728	0.808715	1.40851	N-formylmethionine levels
GCST90200343	Weighted mode	19	0.0576372	0.105187	0.590456	-0.148529	0.263803	1.05933	0.861975	1.30187	N-formylmethionine levels
GCST90200367	MR Egger	14	0.255148	0.160391	0.137641	-0.0592175	0.569514	1.29065	0.942502	1.76741	3-Hydroxybutyrate levels
GCST90200367	Weighted median	14	0.0869815	0.0874341	0.319822	-0.0843893	0.258352	1.09088	0.919073	1.29479	3-Hydroxybutyrate levels
GCST90200367	Inverse variance weighted	14	0.129614	0.0641651	0.043382	0.00385074	0.255378	1.13839	1.00386	1.29095	3-Hydroxybutyrate levels
GCST90200367	Simple mode	14	0.0370319	0.142692	0.799296	-0.242645	0.316709	1.03773	0.78455	1.3726	3-Hydroxybutyrate levels
GCST90200367	Weighted mode	14	0.0370319	0.141242	0.797285	-0.239802	0.313866	1.03773	0.786784	1.36871	3-Hydroxybutyrate levels
GCST90200394	MR Egger	17	-0.17976	0.125517	0.172609	-0.425774	0.0662539	0.835471	0.653264	1.0685	Inosine levels
GCST90200394	Weighted median	17	-0.212164	0.0610884	0.000514558	-0.331897	-0.0924305	0.808832	0.717561	0.911713	Inosine levels
GCST90200394	Inverse variance weighted	17	-0.12904	0.0584255	0.0272005	-0.243554	-0.0145262	0.878939	0.783837	0.985579	Inosine levels
GCST90200394	Simple mode	17	-0.253369	0.118252	0.0478678	-0.485144	-0.0215942	0.776181	0.615609	0.978637	Inosine levels
GCST90200394	Weighted mode	17	-0.237864	0.0963578	0.025218	-0.426725	-0.0490027	0.78831	0.652643	0.952179	Inosine levels
GCST90200395	MR Egger	20	0.108921	0.102636	0.302616	-0.0922454	0.310087	1.11507	0.911881	1.36354	Inosine 5'-monophosphate (IMP) levels
GCST90200395	Weighted median	20	0.115836	0.0525844	0.0276052	0.0127702	0.218901	1.12281	1.01285	1.24471	Inosine 5'-monophosphate (IMP) levels
GCST90200395	Inverse variance weighted	20	0.108616	0.038175	0.00443833	0.0337926	0.183439	1.11473	1.03437	1.20134	Inosine 5'-monophosphate (IMP) levels
GCST90200395	Simple mode	20	0.128972	0.0896899	0.166709	-0.0468204	0.304764	1.13766	0.954259	1.3563	Inosine 5'-monophosphate (IMP) levels
GCST90200395	Weighted mode	20	0.109732	0.0871302	0.223139	-0.0610436	0.280507	1.11598	0.940782	1.3238	Inosine 5'-monophosphate (IMP) levels
GCST90200404	MR Egger	23	-0.164436	0.0780251	0.0472692	-0.317365	-0.0115069	0.848372	0.728065	0.988559	Ornithine levels
GCST90200404	Weighted median	23	-0.0507603	0.057968	0.381215	-0.164378	0.0628571	0.950507	0.848422	1.06487	Ornithine levels
GCST90200404	Inverse variance weighted	23	-0.0917107	0.0417052	0.0278763	-0.173453	-0.00996847	0.912369	0.840757	0.990081	Ornithine levels
GCST90200404	Simple mode	23	-0.0474242	0.111065	0.673532	-0.265112	0.170263	0.953683	0.76712	1.18562	Ornithine levels
GCST90200404	Weighted mode	23	-0.0272506	0.097627	0.782752	-0.2186	0.164098	0.973117	0.803643	1.17833	Ornithine levels
GCST90200471	MR Egger	23	0.0347913	0.0239855	0.161689	-0.0122203	0.081803	1.0354	0.987854	1.08524	X-11381 levels
GCST90200471	Weighted median	23	0.0314962	0.0228454	0.167997	-0.0132808	0.0762731	1.032	0.986807	1.07926	X-11381 levels
GCST90200471	Inverse variance weighted	23	0.0389585	0.019595	0.0467913	0.000552271	0.0773648	1.03973	1.00055	1.08044	X-11381 levels
GCST90200471	Simple mode	23	0.0578091	0.0592	0.339431	-0.0582229	0.173841	1.05951	0.94344	1.18987	X-11381 levels
GCST90200471	Weighted mode	23	0.0322487	0.0214555	0.147045	-0.00980401	0.0743015	1.03277	0.990244	1.07713	X-11381 levels
GCST90200477	MR Egger	26	0.0100285	0.0919903	0.914096	-0.170273	0.190329	1.01008	0.843435	1.20965	X-12127 levels
GCST90200477	Weighted median	26	0.0831799	0.0522138	0.111146	-0.0191592	0.185519	1.08674	0.981023	1.20384	X-12127 levels
GCST90200477	Inverse variance weighted	26	0.080509	0.0371686	0.0303073	0.00765863	0.153359	1.08384	1.00769	1.16574	X-12127 levels
GCST90200477	Simple mode	26	0.0822763	0.11013	0.461984	-0.133579	0.298132	1.08576	0.874958	1.34734	X-12127 levels
GCST90200477	Weighted mode	26	0.0844762	0.101761	0.414314	-0.114975	0.283927	1.08815	0.891388	1.32834	X-12127 levels
GCST90200487	MR Egger	14	-0.153074	0.132206	0.269455	-0.412199	0.106051	0.858066	0.662193	1.11188	X-11880 levels
GCST90200487	Weighted median	14	-0.133146	0.0764747	0.0816762	-0.283036	0.0167447	0.875338	0.753493	1.01689	X-11880 levels
GCST90200487	Inverse variance weighted	14	-0.131571	0.0555912	0.0179444	-0.24053	-0.0226124	0.876717	0.786211	0.977641	X-11880 levels
GCST90200487	Simple mode	14	-0.168717	0.121956	0.189831	-0.407751	0.0703168	0.844748	0.665144	1.07285	X-11880 levels
GCST90200487	Weighted mode	14	-0.125189	0.0951735	0.21111	-0.31173	0.0613506	0.88233	0.73218	1.06327	X-11880 levels
GCST90200540	MR Egger	25	-0.10373	0.101058	0.315358	-0.301804	0.0943435	0.901468	0.739483	1.09894	X-15461 levels
GCST90200540	Weighted median	25	-0.0791157	0.0645791	0.220538	-0.205691	0.0474593	0.923933	0.814085	1.0486	X-15461 levels
GCST90200540	Inverse variance weighted	25	-0.102931	0.047958	0.0318513	-0.196929	-0.00893325	0.902189	0.821249	0.991107	X-15461 levels
GCST90200540	Simple mode	25	-0.0184419	0.128814	0.887354	-0.270918	0.234034	0.981727	0.762679	1.26369	X-15461 levels
GCST90200540	Weighted mode	25	-0.066699	0.116463	0.572171	-0.294967	0.161569	0.935477	0.744556	1.17535	X-15461 levels
GCST90200557	MR Egger	19	-0.25276	0.131482	0.0714778	-0.510464	0.00494533	0.776655	0.600217	1.00496	X-17685 levels
GCST90200557	Weighted median	19	-0.0883788	0.0676036	0.191108	-0.220882	0.0441242	0.915414	0.801811	1.04511	X-17685 levels
GCST90200557	Inverse variance weighted	19	-0.134707	0.051901	0.00944637	-0.236433	-0.0329811	0.873972	0.789439	0.967557	X-17685 levels
GCST90200557	Simple mode	19	-0.0755565	0.108556	0.495308	-0.288325	0.137212	0.927227	0.749518	1.14707	X-17685 levels
GCST90200557	Weighted mode	19	-0.0755565	0.0984807	0.452896	-0.268579	0.117466	0.927227	0.764465	1.12464	X-17685 levels
GCST90200563	MR Egger	15	0.0698957	0.0269618	0.0223255	0.0170506	0.122741	1.0724	1.0172	1.13059	X-21355 levels
GCST90200563	Weighted median	15	0.0593574	0.0303113	0.0501991	-5.26e-05	0.118768	1.06115	0.999947	1.12611	X-21355 levels
GCST90200563	Inverse variance weighted	15	0.0575719	0.0215029	0.00741964	0.0154262	0.0997176	1.05926	1.01555	1.10486	X-21355 levels
GCST90200563	Simple mode	15	0.0786805	0.066285	0.254978	-0.0512381	0.208599	1.08186	0.950052	1.23195	X-21355 levels
GCST90200563	Weighted mode	15	0.0604288	0.0258904	0.0350124	0.00968372	0.111174	1.06229	1.00973	1.11759	X-21355 levels
GCST90200581	MR Egger	38	-0.0588873	0.0228938	0.0143775	-0.103759	-0.0140155	0.942813	0.901442	0.986082	X-21441 levels
GCST90200581	Weighted median	38	-0.0355956	0.0258357	0.168274	-0.0862335	0.0150423	0.96503	0.91738	1.01516	X-21441 levels
GCST90200581	Inverse variance weighted	38	-0.0462498	0.0179075	0.00980276	-0.0813484	-0.0111512	0.954803	0.921872	0.988911	X-21441 levels
GCST90200581	Simple mode	38	-0.107203	0.0547282	0.0577028	-0.21447	6.44e-05	0.898343	0.806969	1.00006	X-21441 levels
GCST90200581	Weighted mode	38	-0.0472092	0.023422	0.0511491	-0.0931162	-0.00130209	0.953888	0.911088	0.998699	X-21441 levels
GCST90200586	MR Egger	28	-0.0695373	0.0453433	0.137214	-0.15841	0.0193356	0.932825	0.8535	1.01952	X-21471 levels
GCST90200586	Weighted median	28	-0.0918574	0.0403656	0.0228676	-0.170974	-0.0127409	0.912235	0.842844	0.98734	X-21471 levels
GCST90200586	Inverse variance weighted	28	-0.0722843	0.0278217	0.00937338	-0.126815	-0.0177538	0.930266	0.880897	0.982403	X-21471 levels
GCST90200586	Simple mode	28	-0.0956631	0.0657772	0.157377	-0.224586	0.0332602	0.90877	0.798847	1.03382	X-21471 levels
GCST90200586	Weighted mode	28	-0.0897378	0.0463907	0.0636081	-0.180663	0.00118795	0.914171	0.834716	1.00119	X-21471 levels
GCST90200671	MR Egger	31	0.0673517	0.0274686	0.0204671	0.0135132	0.12119	1.06967	1.0136	1.12884	X-26109 levels
GCST90200671	Weighted median	31	0.0534703	0.0246509	0.0300749	0.00515455	0.101786	1.05493	1.00517	1.10715	X-26109 levels
GCST90200671	Inverse variance weighted	31	0.0415147	0.0199705	0.0376356	0.00237253	0.080657	1.04239	1.00238	1.084	X-26109 levels
GCST90200671	Simple mode	31	0.0336079	0.0602266	0.580969	-0.0844362	0.151652	1.03418	0.91903	1.16376	X-26109 levels
GCST90200671	Weighted mode	31	0.0594052	0.0238655	0.018577	0.0126289	0.106182	1.06121	1.01271	1.11202	X-26109 levels
GCST90200712	MR Egger	14	-0.220331	0.141453	0.145292	-0.497579	0.0569175	0.802254	0.608001	1.05857	Spermidine to 5-methylthioadenosine (MTA) ratio
GCST90200712	Weighted median	14	-0.0772207	0.0752544	0.304831	-0.224719	0.070278	0.925686	0.79874	1.07281	Spermidine to 5-methylthioadenosine (MTA) ratio
GCST90200712	Inverse variance weighted	14	-0.129824	0.0541137	0.0164355	-0.235887	-0.0237613	0.87825	0.78987	0.976519	Spermidine to 5-methylthioadenosine (MTA) ratio
GCST90200712	Simple mode	14	-0.0201564	0.130331	0.879468	-0.275604	0.235292	0.980045	0.759113	1.26528	Spermidine to 5-methylthioadenosine (MTA) ratio
GCST90200712	Weighted mode	14	-0.0201564	0.129942	0.879111	-0.274843	0.23453	0.980045	0.759691	1.26431	Spermidine to 5-methylthioadenosine (MTA) ratio
GCST90200742	MR Egger	18	0.237811	0.136874	0.101516	-0.0304626	0.506085	1.26847	0.969997	1.65878	Aspartate to citrate ratio
GCST90200742	Weighted median	18	0.169548	0.0736551	0.0213401	0.0251836	0.313912	1.18477	1.0255	1.36877	Aspartate to citrate ratio
GCST90200742	Inverse variance weighted	18	0.1413	0.0515923	0.00616661	0.0401795	0.242421	1.15177	1.041	1.27433	Aspartate to citrate ratio
GCST90200742	Simple mode	18	0.159419	0.120669	0.203966	-0.0770921	0.395931	1.17283	0.925805	1.48577	Aspartate to citrate ratio
GCST90200742	Weighted mode	18	0.159419	0.101369	0.134222	-0.039264	0.358103	1.17283	0.961497	1.43061	Aspartate to citrate ratio
GCST90200756	MR Egger	15	0.0949578	0.0993775	0.356744	-0.0998222	0.289738	1.09961	0.904998	1.33608	Glycine to pyridoxal ratio
GCST90200756	Weighted median	15	0.099577	0.0752553	0.185772	-0.0479233	0.247077	1.1047	0.953207	1.28028	Glycine to pyridoxal ratio
GCST90200756	Inverse variance weighted	15	0.126669	0.0570794	0.0264751	0.0147933	0.238545	1.13504	1.0149	1.2694	Glycine to pyridoxal ratio
GCST90200756	Simple mode	15	0.11528	0.0932947	0.236921	-0.0675777	0.298138	1.12219	0.934655	1.34735	Glycine to pyridoxal ratio
GCST90200756	Weighted mode	15	0.0936119	0.0823088	0.274494	-0.0677133	0.254937	1.09813	0.934528	1.29038	Glycine to pyridoxal ratio
GCST90200767	MR Egger	18	0.113218	0.0618219	0.0857332	-0.00795343	0.234389	1.11988	0.992078	1.26414	Phosphate to glucose ratio
GCST90200767	Weighted median	18	0.0852779	0.063241	0.177511	-0.0386745	0.20923	1.08902	0.962064	1.23273	Phosphate to glucose ratio
GCST90200767	Inverse variance weighted	18	0.0830002	0.0417079	0.0465873	0.0012526	0.164748	1.08654	1.00125	1.1791	Phosphate to glucose ratio
GCST90200767	Simple mode	18	0.0441184	0.1015	0.669274	-0.154822	0.243058	1.04511	0.856568	1.27514	Phosphate to glucose ratio
GCST90200767	Weighted mode	18	0.0840318	0.0632334	0.201438	-0.0399057	0.207969	1.08766	0.96088	1.23118	Phosphate to glucose ratio
GCST90200784	MR Egger	24	0.0182901	0.121782	0.881986	-0.220403	0.256983	1.01846	0.802195	1.29302	Glutamate to cysteine ratio
GCST90200784	Weighted median	24	0.105464	0.0646652	0.102906	-0.0212797	0.232208	1.11123	0.978945	1.26138	Glutamate to cysteine ratio
GCST90200784	Inverse variance weighted	24	0.128948	0.0464168	0.00546884	0.0379707	0.219924	1.13763	1.0387	1.24598	Glutamate to cysteine ratio
GCST90200784	Simple mode	24	0.14657	0.117918	0.226398	-0.0845498	0.377689	1.15786	0.918926	1.45891	Glutamate to cysteine ratio
GCST90200784	Weighted mode	24	0.030285	0.10566	0.776965	-0.176809	0.237379	1.03075	0.83794	1.26792	Glutamate to cysteine ratio
GCST90200802	MR Egger	20	-0.103707	0.0562555	0.0817842	-0.213968	0.00655366	0.901489	0.807374	1.00658	Histidine to pyruvate ratio
GCST90200802	Weighted median	20	-0.142642	0.0568969	0.0121752	-0.25416	-0.031124	0.867065	0.775568	0.969355	Histidine to pyruvate ratio
GCST90200802	Inverse variance weighted	20	-0.111133	0.0370983	0.00273879	-0.183845	-0.0384201	0.89482	0.832064	0.962309	Histidine to pyruvate ratio
GCST90200802	Simple mode	20	-0.13917	0.092078	0.147131	-0.319643	0.0413027	0.87008	0.726408	1.04217	Histidine to pyruvate ratio
GCST90200802	Weighted mode	20	-0.144538	0.0563041	0.0188619	-0.254894	-0.0341817	0.865422	0.774999	0.966396	Histidine to pyruvate ratio
GCST90200846	MR Egger	21	-0.138578	0.0946536	0.15953	-0.324099	0.0469434	0.870596	0.723179	1.04806	Phenylalanine to phosphate ratio
GCST90200846	Weighted median	21	-0.0499281	0.0661797	0.450589	-0.17964	0.079784	0.951298	0.835571	1.08305	Phenylalanine to phosphate ratio
GCST90200846	Inverse variance weighted	21	-0.0930533	0.0456998	0.0417319	-0.182625	-0.0034816	0.911145	0.833081	0.996524	Phenylalanine to phosphate ratio
GCST90200846	Simple mode	21	-0.0245834	0.100487	0.809225	-0.221538	0.172371	0.975716	0.801286	1.18812	Phenylalanine to phosphate ratio
GCST90200846	Weighted mode	21	-0.0420715	0.0672104	0.538416	-0.173804	0.0896609	0.958801	0.840462	1.0938	Phenylalanine to phosphate ratio
GCST90200918	MR Egger	19	0.0274523	0.0870057	0.756205	-0.143079	0.197983	1.02783	0.866686	1.21894	N-palmitoyl-sphingosine (d18:1 to 16:0) to N-palmitoyl-sphinganine (d18:0 to 16:0) ratio
GCST90200918	Weighted median	19	0.0803074	0.0576802	0.163836	-0.0327459	0.193361	1.08362	0.967784	1.21332	N-palmitoyl-sphingosine (d18:1 to 16:0) to N-palmitoyl-sphinganine (d18:0 to 16:0) ratio
GCST90200918	Inverse variance weighted	19	0.0864216	0.0414595	0.0371163	0.00516099	0.167682	1.09027	1.00517	1.18256	N-palmitoyl-sphingosine (d18:1 to 16:0) to N-palmitoyl-sphinganine (d18:0 to 16:0) ratio
GCST90200918	Simple mode	19	0.0845298	0.0932263	0.376536	-0.0981938	0.267253	1.08821	0.906473	1.30637	N-palmitoyl-sphingosine (d18:1 to 16:0) to N-palmitoyl-sphinganine (d18:0 to 16:0) ratio
GCST90200918	Weighted mode	19	0.0954409	0.0884786	0.29497	-0.0779772	0.268859	1.10014	0.924986	1.30847	N-palmitoyl-sphingosine (d18:1 to 16:0) to N-palmitoyl-sphinganine (d18:0 to 16:0) ratio
GCST90200934	MR Egger	15	-0.16332	0.0919075	0.0989573	-0.343459	0.0168183	0.849319	0.709313	1.01696	Acetylcarnitine (C2) to propionylcarnitine (C3) ratio
GCST90200934	Weighted median	15	-0.13982	0.0753927	0.0636603	-0.287589	0.00795004	0.869515	0.75007	1.00798	Acetylcarnitine (C2) to propionylcarnitine (C3) ratio
GCST90200934	Inverse variance weighted	15	-0.141331	0.0518997	0.00646603	-0.243055	-0.0396079	0.868202	0.784229	0.961166	Acetylcarnitine (C2) to propionylcarnitine (C3) ratio
GCST90200934	Simple mode	15	-0.200132	0.113032	0.0983908	-0.421674	0.0214095	0.818622	0.655948	1.02164	Acetylcarnitine (C2) to propionylcarnitine (C3) ratio
GCST90200934	Weighted mode	15	-0.15566	0.0912893	0.110249	-0.334588	0.0232666	0.85585	0.715633	1.02354	Acetylcarnitine (C2) to propionylcarnitine (C3) ratio
GCST90200946	MR Egger	16	0.00824835	0.136628	0.952714	-0.259543	0.276039	1.00828	0.771404	1.3179	Glutamate to alanine ratio
GCST90200946	Weighted median	16	0.15212	0.0779799	0.0510858	-0.000720662	0.30496	1.1643	0.99928	1.35657	Glutamate to alanine ratio
GCST90200946	Inverse variance weighted	16	0.139829	0.0641046	0.0291642	0.0141838	0.265474	1.15008	1.01428	1.30405	Glutamate to alanine ratio
GCST90200946	Simple mode	16	0.243823	0.134284	0.0894533	-0.0193743	0.50702	1.27612	0.980812	1.66034	Glutamate to alanine ratio
GCST90200946	Weighted mode	16	0.225962	0.120296	0.0799056	-0.00981733	0.461742	1.25353	0.990231	1.58684	Glutamate to alanine ratio

## Sheet: Sup Tab 3_Metabolites-WDAD
Sup Tab 3 :Metabolites Potentially Causally Linked to WDAD.
id	method	nsnp	b	se	pval	lo_ci	up_ci	or	or_lci95	or_uci95	reportedTrait
GCST90199640	MR Egger	26	0.0925313	0.0420688	0.0377148	0.0100764	0.174986	1.09695	1.01013	1.19123	4-guanidinobutanoate levels
GCST90199640	Weighted median	26	0.0856316	0.0314388	0.00645451	0.0240115	0.147252	1.0894	1.0243	1.15865	4-guanidinobutanoate levels
GCST90199640	Inverse variance weighted	26	0.0595265	0.0268589	0.0266731	0.00688311	0.11217	1.06133	1.00691	1.1187	4-guanidinobutanoate levels
GCST90199640	Simple mode	26	0.0796045	0.0929098	0.399698	-0.102499	0.261708	1.08286	0.902579	1.29915	4-guanidinobutanoate levels
GCST90199640	Weighted mode	26	0.0905036	0.0303153	0.00625348	0.0310855	0.149922	1.09473	1.03157	1.16174	4-guanidinobutanoate levels
GCST90199644	MR Egger	23	-0.136749	0.108694	0.222162	-0.34979	0.0762916	0.872189	0.704836	1.07928	Theobromine levels
GCST90199644	Weighted median	23	-0.142405	0.0550293	0.00965893	-0.250263	-0.0345478	0.86727	0.778596	0.966042	Theobromine levels
GCST90199644	Inverse variance weighted	23	-0.106924	0.0386357	0.00564892	-0.18265	-0.0311981	0.898594	0.83306	0.969284	Theobromine levels
GCST90199644	Simple mode	23	-0.169499	0.0965257	0.0930031	-0.358689	0.0196915	0.844088	0.698591	1.01989	Theobromine levels
GCST90199644	Weighted mode	23	-0.162056	0.0897971	0.0848306	-0.338058	0.0139461	0.850393	0.713154	1.01404	Theobromine levels
GCST90199719	MR Egger	21	-0.0655612	0.0278756	0.0296139	-0.120197	-0.0109251	0.936542	0.886745	0.989134	Tauro-beta-muricholate levels
GCST90199719	Weighted median	21	-0.0578965	0.0236044	0.0141755	-0.104161	-0.0116319	0.943748	0.90108	0.988435	Tauro-beta-muricholate levels
GCST90199719	Inverse variance weighted	21	-0.0416555	0.0200019	0.0372902	-0.0808593	-0.0024517	0.9592	0.922323	0.997551	Tauro-beta-muricholate levels
GCST90199719	Simple mode	21	-0.0656194	0.0508232	0.211383	-0.165233	0.0339941	0.936487	0.847696	1.03458	Tauro-beta-muricholate levels
GCST90199719	Weighted mode	21	-0.0596191	0.0238755	0.021366	-0.106415	-0.0128232	0.942123	0.899051	0.987259	Tauro-beta-muricholate levels
GCST90199739	MR Egger	15	0.0562523	0.0940339	0.559976	-0.128054	0.240559	1.05786	0.879806	1.27196	Salicyluric glucuronide levels
GCST90199739	Weighted median	15	0.0992448	0.0602569	0.0995524	-0.0188587	0.217348	1.10434	0.981318	1.24278	Salicyluric glucuronide levels
GCST90199739	Inverse variance weighted	15	0.118292	0.0447975	0.00827626	0.0304886	0.206095	1.12557	1.03096	1.22887	Salicyluric glucuronide levels
GCST90199739	Simple mode	15	0.125395	0.0964405	0.214521	-0.0636287	0.314418	1.1336	0.938353	1.36946	Salicyluric glucuronide levels
GCST90199739	Weighted mode	15	0.111897	0.0877885	0.223192	-0.0601682	0.283963	1.1184	0.941606	1.32838	Salicyluric glucuronide levels
GCST90199796	MR Egger	14	-0.0888427	0.1397	0.536746	-0.362654	0.184968	0.914989	0.695827	1.20318	Docosapentaenoate (n6 DPA; 22:5n6) levels
GCST90199796	Weighted median	14	-0.119617	0.0652142	0.0666213	-0.247437	0.00820263	0.88726	0.780799	1.00824	Docosapentaenoate (n6 DPA; 22:5n6) levels
GCST90199796	Inverse variance weighted	14	-0.122612	0.0546105	0.0247542	-0.229649	-0.0155758	0.884606	0.794812	0.984545	Docosapentaenoate (n6 DPA; 22:5n6) levels
GCST90199796	Simple mode	14	-0.099514	0.094921	0.31356	-0.285559	0.086531	0.905277	0.751594	1.09039	Docosapentaenoate (n6 DPA; 22:5n6) levels
GCST90199796	Weighted mode	14	-0.116614	0.0776567	0.15708	-0.268821	0.0355932	0.889929	0.76428	1.03623	Docosapentaenoate (n6 DPA; 22:5n6) levels
GCST90199806	MR Egger	17	0.0283758	0.0421928	0.511477	-0.0543221	0.111074	1.02878	0.947127	1.11748	Tetradecanedioate (C14-DC) levels
GCST90199806	Weighted median	17	0.0663758	0.0278687	0.0172313	0.0117532	0.120998	1.06863	1.01182	1.12862	Tetradecanedioate (C14-DC) levels
GCST90199806	Inverse variance weighted	17	0.0578936	0.0285701	0.0427266	0.00189627	0.113891	1.0596	1.0019	1.12063	Tetradecanedioate (C14-DC) levels
GCST90199806	Simple mode	17	0.0791145	0.0508557	0.139344	-0.0205626	0.178792	1.08233	0.979647	1.19577	Tetradecanedioate (C14-DC) levels
GCST90199806	Weighted mode	17	0.0618604	0.0262553	0.0315517	0.0104	0.113321	1.06381	1.01045	1.11999	Tetradecanedioate (C14-DC) levels
GCST90199807	MR Egger	25	0.0446228	0.0386282	0.259875	-0.0310885	0.120334	1.04563	0.96939	1.12787	Hexadecanedioate (C16-DC) levels
GCST90199807	Weighted median	25	0.0637172	0.030848	0.0388737	0.00325513	0.124179	1.06579	1.00326	1.13222	Hexadecanedioate (C16-DC) levels
GCST90199807	Inverse variance weighted	25	0.0524649	0.0249851	0.0357422	0.00349413	0.101436	1.05387	1.0035	1.10676	Hexadecanedioate (C16-DC) levels
GCST90199807	Simple mode	25	0.0565804	0.0635214	0.381917	-0.0679215	0.181082	1.05821	0.934334	1.19851	Hexadecanedioate (C16-DC) levels
GCST90199807	Weighted mode	25	0.0633501	0.0279771	0.0328666	0.008515	0.118185	1.0654	1.00855	1.12545	Hexadecanedioate (C16-DC) levels
GCST90199857	MR Egger	21	-0.00502346	0.0521768	0.924308	-0.10729	0.0972431	0.994989	0.898265	1.10213	5alpha-pregnan-diol disulfate levels
GCST90199857	Weighted median	21	-0.0337281	0.0352662	0.338878	-0.10285	0.0353937	0.966834	0.902262	1.03603	5alpha-pregnan-diol disulfate levels
GCST90199857	Inverse variance weighted	21	-0.0640549	0.025252	0.0111926	-0.113549	-0.014561	0.937954	0.892661	0.985544	5alpha-pregnan-diol disulfate levels
GCST90199857	Simple mode	21	-0.02571	0.0562004	0.652263	-0.135863	0.0844428	0.974618	0.872962	1.08811	5alpha-pregnan-diol disulfate levels
GCST90199857	Weighted mode	21	-0.0212596	0.0434076	0.629628	-0.106338	0.0638192	0.978965	0.89912	1.0659	5alpha-pregnan-diol disulfate levels
GCST90199868	MR Egger	22	-0.0697125	0.0533988	0.206539	-0.174374	0.0349491	0.932662	0.839983	1.03557	N-acetyl-3-methylhistidine levels
GCST90199868	Weighted median	22	-0.0661838	0.040361	0.101048	-0.145291	0.0129238	0.935959	0.86477	1.01301	N-acetyl-3-methylhistidine levels
GCST90199868	Inverse variance weighted	22	-0.097126	0.0287667	0.000734598	-0.153509	-0.0407432	0.907442	0.857693	0.960076	N-acetyl-3-methylhistidine levels
GCST90199868	Simple mode	22	-0.141837	0.0758434	0.0754707	-0.29049	0.00681579	0.867762	0.747897	1.00684	N-acetyl-3-methylhistidine levels
GCST90199868	Weighted mode	22	-0.0695823	0.0396759	0.0940548	-0.147347	0.00818237	0.932783	0.862994	1.00822	N-acetyl-3-methylhistidine levels
GCST90199907	MR Egger	20	-0.133225	0.0761476	0.0972226	-0.282474	0.0160241	0.875268	0.753916	1.01615	S-methylcysteine sulfoxide levels
GCST90199907	Weighted median	20	-0.0817099	0.0561456	0.14558	-0.191755	0.0283354	0.921539	0.825509	1.02874	S-methylcysteine sulfoxide levels
GCST90199907	Inverse variance weighted	20	-0.0919609	0.0400516	0.0216723	-0.170462	-0.0134598	0.912141	0.843275	0.98663	S-methylcysteine sulfoxide levels
GCST90199907	Simple mode	20	-0.0113395	0.0865208	0.897105	-0.18092	0.158241	0.988725	0.834502	1.17145	S-methylcysteine sulfoxide levels
GCST90199907	Weighted mode	20	-0.0414129	0.0833826	0.625125	-0.204843	0.122017	0.959433	0.814775	1.12977	S-methylcysteine sulfoxide levels
GCST90199942	MR Egger	22	-0.180388	0.0712999	0.0199142	-0.320135	-0.0406397	0.834947	0.726051	0.960175	Dimethyl sulfone levels
GCST90199942	Weighted median	22	-0.072916	0.0519034	0.160068	-0.174647	0.0288146	0.929679	0.839754	1.02923	Dimethyl sulfone levels
GCST90199942	Inverse variance weighted	22	-0.0996001	0.0387268	0.0101152	-0.175505	-0.0236957	0.905199	0.839034	0.976583	Dimethyl sulfone levels
GCST90199942	Simple mode	22	-0.0645499	0.0993221	0.5228	-0.259221	0.130121	0.937489	0.771652	1.13897	Dimethyl sulfone levels
GCST90199942	Weighted mode	22	-0.0668976	0.0840746	0.435113	-0.231684	0.0978887	0.935291	0.793197	1.10284	Dimethyl sulfone levels
GCST90199949	MR Egger	20	-0.00373091	0.0918216	0.968036	-0.183701	0.176239	0.996276	0.832184	1.19272	6-oxopiperidine-2-carboxylate levels
GCST90199949	Weighted median	20	-0.0957641	0.0572992	0.0946624	-0.20807	0.0165422	0.908678	0.81215	1.01668	6-oxopiperidine-2-carboxylate levels
GCST90199949	Inverse variance weighted	20	-0.0925976	0.0419298	0.0272169	-0.17478	-0.0104151	0.91156	0.839642	0.989639	6-oxopiperidine-2-carboxylate levels
GCST90199949	Simple mode	20	-0.0762488	0.103783	0.471496	-0.279663	0.127166	0.926586	0.756038	1.13561	6-oxopiperidine-2-carboxylate levels
GCST90199949	Weighted mode	20	-0.0714933	0.104079	0.500436	-0.275488	0.132502	0.931003	0.759201	1.14168	6-oxopiperidine-2-carboxylate levels
GCST90199966	MR Egger	15	0.105393	0.0523583	0.0653104	0.00277077	0.208015	1.11115	1.00277	1.23123	1-(1-enyl-oleoyl)-GPE (p-18:1) levels
GCST90199966	Weighted median	15	0.0934147	0.0479365	0.0513291	-0.000540809	0.18737	1.09792	0.999459	1.20607	1-(1-enyl-oleoyl)-GPE (p-18:1) levels
GCST90199966	Inverse variance weighted	15	0.0862177	0.0381685	0.0238914	0.0114075	0.161028	1.09004	1.01147	1.17472	1-(1-enyl-oleoyl)-GPE (p-18:1) levels
GCST90199966	Simple mode	15	0.069827	0.09393	0.469535	-0.114276	0.25393	1.07232	0.892012	1.28908	1-(1-enyl-oleoyl)-GPE (p-18:1) levels
GCST90199966	Weighted mode	15	0.0894345	0.0484727	0.0862867	-0.00557186	0.184441	1.09356	0.994444	1.20255	1-(1-enyl-oleoyl)-GPE (p-18:1) levels
GCST90200016	MR Egger	19	-0.0396028	0.0463686	0.404932	-0.130485	0.0512796	0.961171	0.877669	1.05262	Dopamine 4-sulfate levels
GCST90200016	Weighted median	19	-0.0361387	0.0447123	0.418946	-0.123775	0.0514974	0.964506	0.883579	1.05285	Dopamine 4-sulfate levels
GCST90200016	Inverse variance weighted	19	-0.0758243	0.03065	0.0133656	-0.135898	-0.0157503	0.926979	0.872931	0.984373	Dopamine 4-sulfate levels
GCST90200016	Simple mode	19	-0.0627181	0.0653864	0.35017	-0.190876	0.0654393	0.939208	0.826235	1.06763	Dopamine 4-sulfate levels
GCST90200016	Weighted mode	19	-0.0479705	0.0427072	0.276094	-0.131677	0.0357356	0.953162	0.876625	1.03638	Dopamine 4-sulfate levels
GCST90200107	MR Egger	24	-0.0537797	0.0359901	0.149305	-0.12432	0.0167609	0.947641	0.883097	1.0169	Gamma-glutamyl-alpha-lysine levels
GCST90200107	Weighted median	24	-0.0551245	0.0362822	0.128681	-0.126238	0.0159887	0.946367	0.881405	1.01612	Gamma-glutamyl-alpha-lysine levels
GCST90200107	Inverse variance weighted	24	-0.0607749	0.0259332	0.019103	-0.111604	-0.00994579	0.941035	0.894398	0.990104	Gamma-glutamyl-alpha-lysine levels
GCST90200107	Simple mode	24	-0.0540921	0.0791617	0.501236	-0.209249	0.101065	0.947345	0.811193	1.10635	Gamma-glutamyl-alpha-lysine levels
GCST90200107	Weighted mode	24	-0.056651	0.034807	0.117239	-0.124873	0.0115708	0.944924	0.882609	1.01164	Gamma-glutamyl-alpha-lysine levels
GCST90200128	MR Egger	15	0.197405	0.11086	0.098333	-0.01988	0.41469	1.21824	0.980316	1.5139	Sphingomyelin (d18:2/18:1) levels
GCST90200128	Weighted median	15	0.142563	0.0656089	0.0297861	0.0139697	0.271157	1.15323	1.01407	1.31148	Sphingomyelin (d18:2/18:1) levels
GCST90200128	Inverse variance weighted	15	0.131093	0.0475574	0.00584209	0.0378801	0.224305	1.14007	1.03861	1.25145	Sphingomyelin (d18:2/18:1) levels
GCST90200128	Simple mode	15	0.058117	0.112461	0.613379	-0.162306	0.27854	1.05984	0.850181	1.3212	Sphingomyelin (d18:2/18:1) levels
GCST90200128	Weighted mode	15	0.162651	0.0833154	0.0712043	-0.000647094	0.325949	1.17663	0.999353	1.38535	Sphingomyelin (d18:2/18:1) levels
GCST90200164	MR Egger	27	0.047389	0.0277478	0.100055	-0.00699669	0.101775	1.04853	0.993028	1.10713	Hexadecenedioate (C16:1-DC) levels
GCST90200164	Weighted median	27	0.0511855	0.0246894	0.0381555	0.00279436	0.0995767	1.05252	1.0028	1.1047	Hexadecenedioate (C16:1-DC) levels
GCST90200164	Inverse variance weighted	27	0.0481161	0.0191908	0.0121676	0.0105021	0.0857301	1.04929	1.01056	1.08951	Hexadecenedioate (C16:1-DC) levels
GCST90200164	Simple mode	27	0.0964192	0.0604359	0.122708	-0.0220351	0.214874	1.10122	0.978206	1.23971	Hexadecenedioate (C16:1-DC) levels
GCST90200164	Weighted mode	27	0.0511264	0.0232381	0.036885	0.00557974	0.0966731	1.05246	1.0056	1.1015	Hexadecenedioate (C16:1-DC) levels
GCST90200191	MR Egger	21	0.109245	0.0704251	0.137346	-0.0287883	0.247278	1.11544	0.971622	1.28054	N-lactoyl tyrosine levels
GCST90200191	Weighted median	21	0.0908403	0.0494397	0.0661517	-0.0060616	0.187742	1.09509	0.993957	1.20652	N-lactoyl tyrosine levels
GCST90200191	Inverse variance weighted	21	0.0887218	0.0348329	0.0108632	0.0204493	0.156994	1.09278	1.02066	1.16999	N-lactoyl tyrosine levels
GCST90200191	Simple mode	21	0.0574584	0.0862086	0.512705	-0.111511	0.226427	1.05914	0.894482	1.25411	N-lactoyl tyrosine levels
GCST90200191	Weighted mode	21	0.0961431	0.0686544	0.176719	-0.0384195	0.230706	1.10092	0.962309	1.25949	N-lactoyl tyrosine levels
GCST90200197	MR Egger	15	0.1367	0.12172	0.281722	-0.101871	0.375271	1.14648	0.903146	1.45539	N-lactoyl isoleucine levels
GCST90200197	Weighted median	15	0.069051	0.0698703	0.323018	-0.0678947	0.205997	1.07149	0.934359	1.22875	N-lactoyl isoleucine levels
GCST90200197	Inverse variance weighted	15	0.1359	0.0505744	0.00720684	0.0367743	0.235026	1.14557	1.03746	1.26494	N-lactoyl isoleucine levels
GCST90200197	Simple mode	15	0.034867	0.117184	0.770424	-0.194814	0.264548	1.03548	0.822987	1.30284	N-lactoyl isoleucine levels
GCST90200197	Weighted mode	15	0.0323022	0.113628	0.780358	-0.19041	0.255014	1.03283	0.82662	1.29048	N-lactoyl isoleucine levels
GCST90200245	MR Egger	21	0.0507189	0.0556195	0.373252	-0.0582953	0.159733	1.05203	0.943371	1.1732	Eicosenedioate (C20:1-DC) levels
GCST90200245	Weighted median	21	0.0699281	0.0378053	0.0643585	-0.00417036	0.144027	1.07243	0.995838	1.15491	Eicosenedioate (C20:1-DC) levels
GCST90200245	Inverse variance weighted	21	0.0741039	0.0291302	0.0109627	0.0170087	0.131199	1.07692	1.01715	1.14019	Eicosenedioate (C20:1-DC) levels
GCST90200245	Simple mode	21	0.0653796	0.0823271	0.436434	-0.0959816	0.226741	1.06756	0.908481	1.2545	Eicosenedioate (C20:1-DC) levels
GCST90200245	Weighted mode	21	0.0653796	0.0374986	0.0965957	-0.00811761	0.138877	1.06756	0.991915	1.14898	Eicosenedioate (C20:1-DC) levels
GCST90200250	MR Egger	22	0.0443535	0.0226609	0.0644191	-6.18802e-05	0.0887689	1.04535	0.999938	1.09283	Deoxycholic acid 12-sulfate levels
GCST90200250	Weighted median	22	0.0332477	0.0275098	0.226825	-0.0206715	0.0871669	1.03381	0.979541	1.09108	Deoxycholic acid 12-sulfate levels
GCST90200250	Inverse variance weighted	22	0.0419269	0.01789	0.0190988	0.00686252	0.0769912	1.04282	1.00689	1.08003	Deoxycholic acid 12-sulfate levels
GCST90200250	Simple mode	22	0.0628743	0.0574309	0.28601	-0.0496903	0.175439	1.06489	0.951524	1.19177	Deoxycholic acid 12-sulfate levels
GCST90200250	Weighted mode	22	0.0425067	0.0209012	0.0548107	0.00154033	0.0834731	1.04342	1.00154	1.08706	Deoxycholic acid 12-sulfate levels
GCST90200257	MR Egger	35	0.0460803	0.0287705	0.118764	-0.01031	0.102471	1.04716	0.989743	1.1079	Metabolonic lactone sulfate levels
GCST90200257	Weighted median	35	0.0702699	0.0223805	0.00169071	0.0264042	0.114136	1.0728	1.02676	1.1209	Metabolonic lactone sulfate levels
GCST90200257	Inverse variance weighted	35	0.0556516	0.0205907	0.00687676	0.0152938	0.0960093	1.05723	1.01541	1.10077	Metabolonic lactone sulfate levels
GCST90200257	Simple mode	35	0.0250256	0.0471337	0.598906	-0.0673565	0.117408	1.02534	0.934862	1.12458	Metabolonic lactone sulfate levels
GCST90200257	Weighted mode	35	0.0634287	0.0206462	0.0041655	0.0229621	0.103895	1.06548	1.02323	1.10948	Metabolonic lactone sulfate levels
GCST90200268	MR Egger	20	-0.0266412	0.0555298	0.637173	-0.13548	0.0821972	0.973711	0.873297	1.08567	N-acetyl-2-aminoadipate levels
GCST90200268	Weighted median	20	-0.0716246	0.0424761	0.0917507	-0.154878	0.0116285	0.93088	0.85652	1.0117	N-acetyl-2-aminoadipate levels
GCST90200268	Inverse variance weighted	20	-0.0704151	0.031322	0.0245694	-0.131806	-0.00902406	0.932007	0.876511	0.991017	N-acetyl-2-aminoadipate levels
GCST90200268	Simple mode	20	-0.164604	0.0867701	0.073132	-0.334674	0.00546508	0.848229	0.715571	1.00548	N-acetyl-2-aminoadipate levels
GCST90200268	Weighted mode	20	-0.0762188	0.043352	0.0948232	-0.161189	0.00875123	0.926613	0.851131	1.00879	N-acetyl-2-aminoadipate levels
GCST90200295	MR Egger	27	-0.140044	0.0577862	0.0229432	-0.253305	-0.026783	0.86932	0.776231	0.973572	Gamma-glutamyltyrosine levels
GCST90200295	Weighted median	27	-0.0547293	0.0425921	0.198805	-0.13821	0.0287512	0.946741	0.870916	1.02917	Gamma-glutamyltyrosine levels
GCST90200295	Inverse variance weighted	27	-0.0615688	0.0312192	0.0485932	-0.122758	-0.000379117	0.940288	0.884477	0.999621	Gamma-glutamyltyrosine levels
GCST90200295	Simple mode	27	-0.039648	0.0815096	0.630743	-0.199407	0.120111	0.961128	0.819216	1.12762	Gamma-glutamyltyrosine levels
GCST90200295	Weighted mode	27	-0.0701835	0.0680036	0.311551	-0.203471	0.0631036	0.932223	0.815894	1.06514	Gamma-glutamyltyrosine levels
GCST90200338	MR Egger	19	-0.101525	0.0622672	0.121387	-0.223569	0.0205183	0.903458	0.79966	1.02073	4-hydroxyphenylacetate levels
GCST90200338	Weighted median	19	-0.0879488	0.0588604	0.135125	-0.203315	0.0274175	0.915808	0.816021	1.0278	4-hydroxyphenylacetate levels
GCST90200338	Inverse variance weighted	19	-0.081749	0.0378444	0.0307623	-0.155924	-0.00757397	0.921503	0.855624	0.992455	4-hydroxyphenylacetate levels
GCST90200338	Simple mode	19	-0.110191	0.0794699	0.182507	-0.265952	0.0455701	0.895663	0.766476	1.04662	4-hydroxyphenylacetate levels
GCST90200338	Weighted mode	19	-0.0989559	0.0600867	0.116928	-0.216726	0.0188141	0.905783	0.805151	1.01899	4-hydroxyphenylacetate levels
GCST90200372	MR Egger	19	-0.0826816	0.127202	0.524378	-0.331997	0.166634	0.920644	0.717489	1.18132	Arginine levels
GCST90200372	Weighted median	19	-0.0430247	0.0572286	0.452168	-0.155193	0.0691432	0.957888	0.85625	1.07159	Arginine levels
GCST90200372	Inverse variance weighted	19	-0.0879125	0.0435695	0.0436169	-0.173309	-0.00251631	0.915841	0.840878	0.997487	Arginine levels
GCST90200372	Simple mode	19	-0.0933705	0.100528	0.365281	-0.290405	0.103664	0.910856	0.74796	1.10923	Arginine levels
GCST90200372	Weighted mode	19	-0.0596537	0.0783065	0.456047	-0.213135	0.093827	0.942091	0.808047	1.09837	Arginine levels
GCST90200394	MR Egger	17	-0.00383967	0.0793934	0.962065	-0.159451	0.151771	0.996168	0.852612	1.16389	Inosine levels
GCST90200394	Weighted median	17	-0.0702534	0.0527208	0.182677	-0.173586	0.0330793	0.932158	0.840645	1.03363	Inosine levels
GCST90200394	Inverse variance weighted	17	-0.0830515	0.0379619	0.0286871	-0.157457	-0.00864617	0.920304	0.854314	0.991391	Inosine levels
GCST90200394	Simple mode	17	-0.179723	0.101584	0.0959129	-0.378827	0.019381	0.835502	0.684664	1.01957	Inosine levels
GCST90200394	Weighted mode	17	-0.153367	0.0904678	0.109394	-0.330684	0.0239499	0.857815	0.718432	1.02424	Inosine levels
GCST90200471	MR Egger	23	0.0344543	0.0218097	0.129104	-0.00829264	0.0772013	1.03505	0.991742	1.08026	X-11381 levels
GCST90200471	Weighted median	23	0.0434528	0.0234186	0.0635276	-0.00244769	0.0893532	1.04441	0.997555	1.09347	X-11381 levels
GCST90200471	Inverse variance weighted	23	0.0436794	0.0180155	0.0153273	0.00836913	0.0789897	1.04465	1.0084	1.08219	X-11381 levels
GCST90200471	Simple mode	23	0.045228	0.0618278	0.472185	-0.0759544	0.16641	1.04627	0.926858	1.18106	X-11381 levels
GCST90200471	Weighted mode	23	0.037652	0.019797	0.0703582	-0.00115013	0.076454	1.03837	0.998851	1.07945	X-11381 levels
GCST90200477	MR Egger	26	0.0538017	0.0786623	0.500553	-0.100376	0.20798	1.05528	0.904497	1.23119	X-12127 levels
GCST90200477	Weighted median	26	0.0743552	0.0454738	0.102024	-0.0147735	0.163484	1.07719	0.985335	1.17761	X-12127 levels
GCST90200477	Inverse variance weighted	26	0.0722369	0.0317703	0.0229825	0.00996717	0.134507	1.07491	1.01002	1.14397	X-12127 levels
GCST90200477	Simple mode	26	0.160012	0.0917864	0.0935673	-0.0198891	0.339914	1.17353	0.980307	1.40483	X-12127 levels
GCST90200477	Weighted mode	26	0.117972	0.0784026	0.144932	-0.035697	0.271641	1.12521	0.964933	1.31212	X-12127 levels
GCST90200490	MR Egger	24	0.0502636	0.0407309	0.230209	-0.029569	0.130096	1.05155	0.970864	1.13894	X-12101 levels
GCST90200490	Weighted median	24	0.0661871	0.0460969	0.151052	-0.0241627	0.156537	1.06843	0.976127	1.16945	X-12101 levels
GCST90200490	Inverse variance weighted	24	0.0667144	0.028375	0.0187147	0.0110993	0.122329	1.06899	1.01116	1.13013	X-12101 levels
GCST90200490	Simple mode	24	0.0842557	0.0734359	0.263038	-0.0596787	0.22819	1.08791	0.942067	1.25632	X-12101 levels
GCST90200490	Weighted mode	24	0.0642643	0.0416699	0.136667	-0.0174088	0.145937	1.06637	0.982742	1.15712	X-12101 levels
GCST90200568	MR Egger	20	-0.0997031	0.0795593	0.22617	-0.255639	0.056233	0.905106	0.774421	1.05784	X-19438 levels
GCST90200568	Weighted median	20	-0.115063	0.0558601	0.0394136	-0.224549	-0.00557721	0.89131	0.798876	0.994438	X-19438 levels
GCST90200568	Inverse variance weighted	20	-0.0905409	0.0373224	0.0152698	-0.163693	-0.0173891	0.913437	0.849003	0.982761	X-19438 levels
GCST90200568	Simple mode	20	-0.162236	0.0871775	0.0782925	-0.333104	0.0086314	0.85024	0.716695	1.00867	X-19438 levels
GCST90200568	Weighted mode	20	-0.14218	0.0733959	0.067737	-0.286036	0.00167592	0.867465	0.751235	1.00168	X-19438 levels
GCST90200581	MR Egger	38	-0.0578482	0.019598	0.00553125	-0.0962603	-0.0194362	0.943793	0.908228	0.980752	X-21441 levels
GCST90200581	Weighted median	38	-0.0443589	0.0247207	0.0727489	-0.0928115	0.00409368	0.956611	0.911365	1.0041	X-21441 levels
GCST90200581	Inverse variance weighted	38	-0.0428579	0.0153241	0.00516176	-0.0728932	-0.0128226	0.958048	0.9297	0.987259	X-21441 levels
GCST90200581	Simple mode	38	-0.0577995	0.0472794	0.229246	-0.150467	0.0348682	0.943839	0.860306	1.03548	X-21441 levels
GCST90200581	Weighted mode	38	-0.0489096	0.0199437	0.0190297	-0.0879994	-0.0098199	0.952267	0.915761	0.990228	X-21441 levels
GCST90200586	MR Egger	28	-0.0571524	0.0369421	0.133931	-0.129559	0.0152541	0.94445	0.878483	1.01537	X-21471 levels
GCST90200586	Weighted median	28	-0.0810156	0.0342111	0.0178792	-0.148069	-0.0139619	0.922179	0.862371	0.986135	X-21471 levels
GCST90200586	Inverse variance weighted	28	-0.0535415	0.0230946	0.0204299	-0.0988069	-0.00827611	0.947867	0.905918	0.991758	X-21471 levels
GCST90200586	Simple mode	28	-0.107199	0.063664	0.103745	-0.23198	0.0175827	0.898347	0.792962	1.01774	X-21471 levels
GCST90200586	Weighted mode	28	-0.0938159	0.040752	0.0292715	-0.17369	-0.013942	0.91045	0.840558	0.986155	X-21471 levels
GCST90200618	MR Egger	17	0.184229	0.114943	0.129826	-0.0410587	0.409517	1.20229	0.959773	1.50609	X-23782 levels
GCST90200618	Weighted median	17	0.1333	0.068866	0.0529118	-0.00167755	0.268277	1.14259	0.998324	1.30771	X-23782 levels
GCST90200618	Inverse variance weighted	17	0.133678	0.0486827	0.00603449	0.0382598	0.229096	1.14302	1.039	1.25746	X-23782 levels
GCST90200618	Simple mode	17	0.125371	0.107644	0.261219	-0.0856111	0.336354	1.13357	0.917951	1.39983	X-23782 levels
GCST90200618	Weighted mode	17	0.119803	0.0918822	0.210723	-0.0602858	0.299892	1.12728	0.941495	1.34971	X-23782 levels
GCST90200670	MR Egger	18	0.0291282	0.0675564	0.672099	-0.103282	0.161539	1.02956	0.901872	1.17532	X-26111 levels
GCST90200670	Weighted median	18	0.105941	0.0471168	0.0245451	0.0135926	0.19829	1.11176	1.01369	1.21932	X-26111 levels
GCST90200670	Inverse variance weighted	18	0.0744414	0.0340557	0.0288247	0.00769233	0.141191	1.07728	1.00772	1.15164	X-26111 levels
GCST90200670	Simple mode	18	0.0735953	0.0765872	0.350055	-0.0765157	0.223706	1.07637	0.926338	1.2507	X-26111 levels
GCST90200670	Weighted mode	18	0.0998756	0.0505611	0.0646948	0.000775809	0.198975	1.10503	1.00078	1.22015	X-26111 levels
GCST90200671	MR Egger	31	0.0752855	0.0263471	0.00782226	0.0236453	0.126926	1.07819	1.02393	1.13533	X-26109 levels
GCST90200671	Weighted median	31	0.0633943	0.0218236	0.00367423	0.0206201	0.106169	1.06545	1.02083	1.11201	X-26109 levels
GCST90200671	Inverse variance weighted	31	0.0611466	0.0187822	0.00113171	0.0243334	0.0979597	1.06305	1.02463	1.10292	X-26109 levels
GCST90200671	Simple mode	31	0.0467995	0.0488597	0.345802	-0.0489655	0.142564	1.04791	0.952214	1.15323	X-26109 levels
GCST90200671	Weighted mode	31	0.070711	0.0196165	0.00111713	0.0322626	0.109159	1.07327	1.03279	1.11534	X-26109 levels
GCST90200674	MR Egger	37	0.0264969	0.0219376	0.235211	-0.0165008	0.0694946	1.02685	0.983635	1.07197	Androsterone sulfate levels
GCST90200674	Weighted median	37	0.0186375	0.0201075	0.353982	-0.0207732	0.0580482	1.01881	0.979441	1.05977	Androsterone sulfate levels
GCST90200674	Inverse variance weighted	37	0.0384652	0.0176109	0.0289497	0.00394786	0.0729826	1.03921	1.00396	1.07571	Androsterone sulfate levels
GCST90200674	Simple mode	37	0.0680307	0.054818	0.222621	-0.0394125	0.175474	1.0704	0.961354	1.19181	Androsterone sulfate levels
GCST90200674	Weighted mode	37	0.0212589	0.0176901	0.237309	-0.0134136	0.0559315	1.02149	0.986676	1.05753	Androsterone sulfate levels
GCST90200684	MR Egger	59	0.0186444	0.022554	0.411878	-0.0255613	0.0628502	1.01882	0.974763	1.06487	N-acetyl-aspartyl-glutamate (naag) levels
GCST90200684	Weighted median	59	0.0578304	0.0225382	0.0102913	0.0136555	0.102005	1.05954	1.01375	1.10739	N-acetyl-aspartyl-glutamate (naag) levels
GCST90200684	Inverse variance weighted	59	0.0473505	0.0126411	0.000179855	0.0225739	0.0721271	1.04849	1.02283	1.07479	N-acetyl-aspartyl-glutamate (naag) levels
GCST90200684	Simple mode	59	0.0943586	0.0390855	0.0189481	0.017751	0.170966	1.09895	1.01791	1.18645	N-acetyl-aspartyl-glutamate (naag) levels
GCST90200684	Weighted mode	59	0.0713556	0.0186474	0.000320546	0.0348067	0.107905	1.07396	1.03542	1.11394	N-acetyl-aspartyl-glutamate (naag) levels
GCST90200737	MR Egger	20	-0.0890371	0.0863864	0.31634	-0.258354	0.0802803	0.914812	0.772321	1.08359	Adenosine 5'-diphosphate (ADP) to 2'-deoxyuridine ratio
GCST90200737	Weighted median	20	-0.113151	0.0461798	0.0142763	-0.203664	-0.022639	0.893015	0.815737	0.977615	Adenosine 5'-diphosphate (ADP) to 2'-deoxyuridine ratio
GCST90200737	Inverse variance weighted	20	-0.0708485	0.035259	0.0444976	-0.139956	-0.00174085	0.931603	0.869396	0.998261	Adenosine 5'-diphosphate (ADP) to 2'-deoxyuridine ratio
GCST90200737	Simple mode	20	-0.163682	0.0820651	0.0606415	-0.324529	-0.00283443	0.849012	0.722867	0.99717	Adenosine 5'-diphosphate (ADP) to 2'-deoxyuridine ratio
GCST90200737	Weighted mode	20	-0.156279	0.0766917	0.0557444	-0.306594	-0.00596281	0.855321	0.735949	0.994055	Adenosine 5'-diphosphate (ADP) to 2'-deoxyuridine ratio
GCST90200743	MR Egger	33	-0.23275	0.0890904	0.013737	-0.407367	-0.0581326	0.792352	0.6654	0.943525	Arginine to citrulline ratio
GCST90200743	Weighted median	33	-0.0867703	0.0499514	0.0823706	-0.184675	0.0111345	0.916888	0.831374	1.0112	Arginine to citrulline ratio
GCST90200743	Inverse variance weighted	33	-0.0810759	0.0341772	0.0176814	-0.148063	-0.0140886	0.922124	0.862377	0.98601	Arginine to citrulline ratio
GCST90200743	Simple mode	33	-0.142854	0.0897374	0.121236	-0.318739	0.033031	0.86688	0.727065	1.03358	Arginine to citrulline ratio
GCST90200743	Weighted mode	33	-0.0740672	0.0716807	0.309212	-0.214561	0.0664269	0.928609	0.806895	1.06868	Arginine to citrulline ratio
GCST90200767	MR Egger	18	0.0958504	0.0531259	0.0900554	-0.00827637	0.199977	1.10059	0.991758	1.22137	Phosphate to glucose ratio
GCST90200767	Weighted median	18	0.071592	0.0558696	0.200049	-0.0379123	0.181096	1.07422	0.962797	1.19853	Phosphate to glucose ratio
GCST90200767	Inverse variance weighted	18	0.0707143	0.0357663	0.0480276	0.000612462	0.140816	1.07327	1.00061	1.15121	Phosphate to glucose ratio
GCST90200767	Simple mode	18	0.0337471	0.091969	0.718191	-0.146512	0.214006	1.03432	0.863715	1.23863	Phosphate to glucose ratio
GCST90200767	Weighted mode	18	0.0662531	0.0496561	0.199724	-0.0310728	0.163579	1.0685	0.969405	1.17772	Phosphate to glucose ratio
GCST90200798	MR Egger	20	-0.254048	0.102015	0.0227622	-0.453998	-0.0540984	0.775654	0.635084	0.947339	Dopamine 4-sulfate to dopamine 3-O-sulfate ratio
GCST90200798	Weighted median	20	-0.135174	0.0525624	0.0101202	-0.238197	-0.0321521	0.873563	0.788048	0.968359	Dopamine 4-sulfate to dopamine 3-O-sulfate ratio
GCST90200798	Inverse variance weighted	20	-0.0977047	0.0373883	0.00896869	-0.170986	-0.0244237	0.906917	0.842834	0.975872	Dopamine 4-sulfate to dopamine 3-O-sulfate ratio
GCST90200798	Simple mode	20	-0.191185	0.092901	0.0535801	-0.373271	-0.00909916	0.82598	0.688478	0.990942	Dopamine 4-sulfate to dopamine 3-O-sulfate ratio
GCST90200798	Weighted mode	20	-0.171072	0.0924854	0.0799716	-0.352344	0.0101994	0.842761	0.703039	1.01025	Dopamine 4-sulfate to dopamine 3-O-sulfate ratio
GCST90200843	MR Egger	12	-0.0783188	0.115618	0.513524	-0.304931	0.148293	0.92467	0.737174	1.15985	Adenosine 5'-monophosphate (AMP) to flavin adenine dinucleotide (FAD) ratio
GCST90200843	Weighted median	12	-0.0711076	0.0571818	0.213671	-0.183184	0.0409687	0.931362	0.832615	1.04182	Adenosine 5'-monophosphate (AMP) to flavin adenine dinucleotide (FAD) ratio
GCST90200843	Inverse variance weighted	12	-0.0878229	0.042707	0.0397437	-0.171529	-0.00411708	0.915923	0.842376	0.995891	Adenosine 5'-monophosphate (AMP) to flavin adenine dinucleotide (FAD) ratio
GCST90200843	Simple mode	12	-0.101743	0.0858662	0.261025	-0.270041	0.0665547	0.903262	0.763348	1.06882	Adenosine 5'-monophosphate (AMP) to flavin adenine dinucleotide (FAD) ratio
GCST90200843	Weighted mode	12	-0.0365202	0.0802646	0.65796	-0.193839	0.120799	0.964139	0.823791	1.1284	Adenosine 5'-monophosphate (AMP) to flavin adenine dinucleotide (FAD) ratio
GCST90200916	MR Egger	23	-0.220868	0.102662	0.0432348	-0.422085	-0.0196516	0.801822	0.655678	0.98054	Fructose to sucrose ratio
GCST90200916	Weighted median	23	-0.104364	0.0587163	0.0754985	-0.219448	0.0107202	0.900897	0.802962	1.01078	Fructose to sucrose ratio
GCST90200916	Inverse variance weighted	23	-0.0892322	0.0446877	0.0458475	-0.17682	-0.00164426	0.914633	0.837931	0.998357	Fructose to sucrose ratio
GCST90200916	Simple mode	23	-0.132296	0.11504	0.262493	-0.357774	0.0931827	0.876082	0.699231	1.09766	Fructose to sucrose ratio
GCST90200916	Weighted mode	23	-0.114113	0.106425	0.295237	-0.322706	0.0944808	0.892157	0.724187	1.09909	Fructose to sucrose ratio
GCST90200934	MR Egger	15	-0.109794	0.078606	0.185875	-0.263861	0.0442741	0.896019	0.76808	1.04527	Acetylcarnitine (C2) to propionylcarnitine (C3) ratio
GCST90200934	Weighted median	15	-0.139091	0.0623708	0.0257434	-0.261337	-0.0168439	0.870149	0.770021	0.983297	Acetylcarnitine (C2) to propionylcarnitine (C3) ratio
GCST90200934	Inverse variance weighted	15	-0.114747	0.0443833	0.00972781	-0.201738	-0.0277554	0.891592	0.817309	0.972626	Acetylcarnitine (C2) to propionylcarnitine (C3) ratio
GCST90200934	Simple mode	15	-0.178243	0.094382	0.0798519	-0.363232	0.00674529	0.836739	0.695425	1.00677	Acetylcarnitine (C2) to propionylcarnitine (C3) ratio
GCST90200934	Weighted mode	15	-0.139283	0.0819859	0.111448	-0.299975	0.0214097	0.869982	0.740837	1.02164	Acetylcarnitine (C2) to propionylcarnitine (C3) ratio
GCST90200938	MR Egger	19	0.271627	0.0963048	0.0117856	0.0828697	0.460384	1.3121	1.0864	1.58468	Alpha-ketoglutarate to alanine ratio
GCST90200938	Weighted median	19	0.128734	0.0561417	0.0218473	0.0186959	0.238771	1.13739	1.01887	1.26969	Alpha-ketoglutarate to alanine ratio
GCST90200938	Inverse variance weighted	19	0.0994027	0.0475794	0.0366903	0.00614696	0.192658	1.10451	1.00617	1.21247	Alpha-ketoglutarate to alanine ratio
GCST90200938	Simple mode	19	0.198309	0.0824859	0.0271937	0.0366369	0.359982	1.21934	1.03732	1.4333	Alpha-ketoglutarate to alanine ratio
GCST90200938	Weighted mode	19	0.144187	0.0747783	0.0697579	-0.00237866	0.290752	1.1551	0.997624	1.33743	Alpha-ketoglutarate to alanine ratio
GCST90200944	MR Egger	15	0.132279	0.0950017	0.187165	-0.0539242	0.318482	1.14143	0.947504	1.37504	Alpha-ketoglutarate to pyruvate ratio
GCST90200944	Weighted median	15	0.0937319	0.0592937	0.113922	-0.0224838	0.209948	1.09827	0.977767	1.23361	Alpha-ketoglutarate to pyruvate ratio
GCST90200944	Inverse variance weighted	15	0.0911938	0.0430662	0.0342151	0.00678412	0.175604	1.09548	1.00681	1.19197	Alpha-ketoglutarate to pyruvate ratio
GCST90200944	Simple mode	15	0.0896258	0.104768	0.406696	-0.11572	0.294972	1.09376	0.890724	1.34309	Alpha-ketoglutarate to pyruvate ratio
GCST90200944	Weighted mode	15	0.100835	0.091372	0.288391	-0.0782544	0.279924	1.10609	0.924729	1.32303	Alpha-ketoglutarate to pyruvate ratio
GCST90200963	MR Egger	17	0.149728	0.0808623	0.0838637	-0.0087622	0.308218	1.16152	0.991276	1.361	Inosine 5'-monophosphate (IMP) to urate ratio
GCST90200963	Weighted median	17	0.092464	0.0478674	0.0534004	-0.00135613	0.186284	1.09687	0.998645	1.20476	Inosine 5'-monophosphate (IMP) to urate ratio
GCST90200963	Inverse variance weighted	17	0.0658905	0.0332283	0.0473715	0.00076303	0.131018	1.06811	1.00076	1.13999	Inosine 5'-monophosphate (IMP) to urate ratio
GCST90200963	Simple mode	17	0.0740023	0.0839597	0.391148	-0.0905586	0.238563	1.07681	0.913421	1.26942	Inosine 5'-monophosphate (IMP) to urate ratio
GCST90200963	Weighted mode	17	0.0953799	0.0789474	0.244546	-0.0593571	0.250117	1.10008	0.94237	1.28418	Inosine 5'-monophosphate (IMP) to urate ratio
GCST90200978	MR Egger	27	0.121345	0.0746811	0.116737	-0.0250295	0.26772	1.12901	0.975281	1.30698	Caffeine to paraxanthine ratio
GCST90200978	Weighted median	27	0.082568	0.0453168	0.0684525	-0.00625297	0.171389	1.08607	0.993767	1.18695	Caffeine to paraxanthine ratio
GCST90200978	Inverse variance weighted	27	0.0662065	0.0307813	0.0314864	0.00587525	0.126538	1.06845	1.00589	1.13489	Caffeine to paraxanthine ratio
GCST90200978	Simple mode	27	0.0102712	0.0820054	0.901289	-0.150459	0.171002	1.01032	0.860313	1.18649	Caffeine to paraxanthine ratio
GCST90200978	Weighted mode	27	0.0887069	0.0534395	0.108939	-0.0160345	0.193448	1.09276	0.984093	1.21343	Caffeine to paraxanthine ratio
GCST90200995	MR Egger	22	0.0638763	0.126454	0.618985	-0.183974	0.311726	1.06596	0.831958	1.36578	Salicylate to taurocholate ratio
GCST90200995	Weighted median	22	0.116795	0.0606955	0.0543195	-0.00216806	0.235758	1.12389	0.997834	1.26587	Salicylate to taurocholate ratio
GCST90200995	Inverse variance weighted	22	0.112419	0.0476706	0.0183612	0.018985	0.205854	1.11898	1.01917	1.22857	Salicylate to taurocholate ratio
GCST90200995	Simple mode	22	0.108424	0.111643	0.342519	-0.110397	0.327245	1.11452	0.895479	1.38714	Salicylate to taurocholate ratio
GCST90200995	Weighted mode	22	0.115281	0.107809	0.297069	-0.0960251	0.326588	1.12219	0.908441	1.38623	Salicylate to taurocholate ratio

## Sheet: Sup Tab 4_Metabolites-PD
Sup Tab 4 :Metabolites Potentially Causally Linked to widely defined PD.
id	method	nsnp	b	se	pval	lo_ci	up_ci	or	or_lci95	or_uci95	reportedTrait
GCST90199644	MR Egger	23	0.206655	0.185867	0.278772	-0.157644	0.570955	1.22956	0.854154	1.76996	Theobromine levels
GCST90199644	Weighted median	23	0.139887	0.0927939	0.131681	-0.0419887	0.321763	1.15014	0.958881	1.37956	Theobromine levels
GCST90199644	Inverse variance weighted	23	0.180981	0.064411	0.00495743	0.0547356	0.307227	1.19839	1.05626	1.35965	Theobromine levels
GCST90199644	Simple mode	23	0.094089	0.172992	0.591985	-0.244975	0.433153	1.09866	0.782724	1.54211	Theobromine levels
GCST90199644	Weighted mode	23	0.071601	0.137604	0.608024	-0.198104	0.341306	1.07423	0.820285	1.40678	Theobromine levels
GCST90199665	MR Egger	19	-0.13463	0.0755783	0.0927326	-0.282763	0.0135038	0.87404	0.753698	1.0136	N-acetylaspartate (naa) levels
GCST90199665	Weighted median	19	-0.169936	0.0758019	0.0249716	-0.318507	-0.0213642	0.843719	0.727234	0.978862	N-acetylaspartate (naa) levels
GCST90199665	Inverse variance weighted	19	-0.129803	0.0510783	0.0110455	-0.229917	-0.0296896	0.878268	0.7946	0.970747	N-acetylaspartate (naa) levels
GCST90199665	Simple mode	19	-0.147055	0.136236	0.294657	-0.414078	0.119969	0.863247	0.660949	1.12746	N-acetylaspartate (naa) levels
GCST90199665	Weighted mode	19	-0.17152	0.0734333	0.0312767	-0.315449	-0.0275907	0.842383	0.729461	0.972786	N-acetylaspartate (naa) levels
GCST90199712	MR Egger	15	0.145059	0.196426	0.473339	-0.239936	0.530054	1.15611	0.786678	1.69902	3-carboxy-4-methyl-5-propyl-2-furanpropanoate (cmpf) levels
GCST90199712	Weighted median	15	0.204668	0.115584	0.0766067	-0.0218774	0.431213	1.22712	0.97836	1.53912	3-carboxy-4-methyl-5-propyl-2-furanpropanoate (cmpf) levels
GCST90199712	Inverse variance weighted	15	0.168572	0.0854426	0.0485042	0.0011043	0.336039	1.18361	1.0011	1.39939	3-carboxy-4-methyl-5-propyl-2-furanpropanoate (cmpf) levels
GCST90199712	Simple mode	15	0.458051	0.216675	0.0529428	0.0333676	0.882735	1.58099	1.03393	2.4175	3-carboxy-4-methyl-5-propyl-2-furanpropanoate (cmpf) levels
GCST90199712	Weighted mode	15	0.250673	0.161454	0.142828	-0.0657775	0.567124	1.28489	0.936339	1.76319	3-carboxy-4-methyl-5-propyl-2-furanpropanoate (cmpf) levels
GCST90199792	MR Egger	18	-0.0743972	0.165138	0.658383	-0.398067	0.249273	0.928303	0.671617	1.28309	1-palmitoyl-GPE (16:0) levels
GCST90199792	Weighted median	18	-0.092026	0.0748844	0.219106	-0.238799	0.0547474	0.912081	0.787573	1.05627	1-palmitoyl-GPE (16:0) levels
GCST90199792	Inverse variance weighted	18	-0.162704	0.0568385	0.00420224	-0.274108	-0.0513006	0.849843	0.76025	0.949993	1-palmitoyl-GPE (16:0) levels
GCST90199792	Simple mode	18	-0.100653	0.104742	0.350043	-0.305947	0.104642	0.904247	0.736425	1.11031	1-palmitoyl-GPE (16:0) levels
GCST90199792	Weighted mode	18	-0.0762792	0.0808557	0.358693	-0.234756	0.0821981	0.926558	0.790763	1.08567	1-palmitoyl-GPE (16:0) levels
GCST90199808	MR Egger	19	-0.202407	0.111904	0.0882087	-0.421738	0.0169239	0.816762	0.655906	1.01707	Glycerophosphoethanolamine levels
GCST90199808	Weighted median	19	-0.193024	0.0865807	0.0257866	-0.362722	-0.0233257	0.824462	0.69578	0.976944	Glycerophosphoethanolamine levels
GCST90199808	Inverse variance weighted	19	-0.194239	0.0601435	0.00123969	-0.31212	-0.0763574	0.823461	0.731894	0.926485	Glycerophosphoethanolamine levels
GCST90199808	Simple mode	19	-0.105995	0.129814	0.424881	-0.360431	0.148441	0.899429	0.697376	1.16002	Glycerophosphoethanolamine levels
GCST90199808	Weighted mode	19	-0.170348	0.0955711	0.0915564	-0.357667	0.0169716	0.843371	0.699306	1.01712	Glycerophosphoethanolamine levels
GCST90199833	MR Egger	25	-0.173635	0.11759	0.15334	-0.40411	0.056841	0.840604	0.667571	1.05849	Hexanoylglutamine levels
GCST90199833	Weighted median	25	-0.159043	0.0652046	0.0147221	-0.286844	-0.0312423	0.852959	0.750628	0.969241	Hexanoylglutamine levels
GCST90199833	Inverse variance weighted	25	-0.136963	0.0554204	0.0134609	-0.245587	-0.0283386	0.872003	0.782245	0.972059	Hexanoylglutamine levels
GCST90199833	Simple mode	25	-0.137102	0.152849	0.378641	-0.436686	0.162482	0.871881	0.646174	1.17643	Hexanoylglutamine levels
GCST90199833	Weighted mode	25	-0.166935	0.0681368	0.0219582	-0.300484	-0.0333871	0.846254	0.74046	0.967164	Hexanoylglutamine levels
GCST90199901	MR Egger	23	0.019618	0.168252	0.908286	-0.310155	0.349391	1.01981	0.733333	1.4182	1-methyl-5-imidazoleacetate levels
GCST90199901	Weighted median	23	0.192398	0.0926041	0.0377427	0.0108938	0.373902	1.21215	1.01095	1.45339	1-methyl-5-imidazoleacetate levels
GCST90199901	Inverse variance weighted	23	0.148967	0.0669445	0.0260658	0.0177557	0.280178	1.16063	1.01791	1.32337	1-methyl-5-imidazoleacetate levels
GCST90199901	Simple mode	23	0.221399	0.160338	0.181201	-0.0928645	0.535662	1.24782	0.911317	1.70858	1-methyl-5-imidazoleacetate levels
GCST90199901	Weighted mode	23	0.226069	0.142378	0.126598	-0.0529912	0.50513	1.25366	0.948388	1.6572	1-methyl-5-imidazoleacetate levels
GCST90199908	MR Egger	25	0.0342756	0.151206	0.822674	-0.262089	0.33064	1.03487	0.769443	1.39186	2-o-methylascorbic acid levels
GCST90199908	Weighted median	25	0.142894	0.0810934	0.0780534	-0.0160488	0.301837	1.15361	0.984079	1.35234	2-o-methylascorbic acid levels
GCST90199908	Inverse variance weighted	25	0.136054	0.0597384	0.0227564	0.0189669	0.253142	1.14574	1.01915	1.28807	2-o-methylascorbic acid levels
GCST90199908	Simple mode	25	0.152473	0.160228	0.350788	-0.161575	0.46652	1.16471	0.850803	1.59444	2-o-methylascorbic acid levels
GCST90199908	Weighted mode	25	0.156665	0.131719	0.245922	-0.101504	0.414834	1.1696	0.903477	1.51412	2-o-methylascorbic acid levels
GCST90199936	MR Egger	23	-0.0527004	0.0772473	0.50255	-0.204105	0.0987043	0.948664	0.815377	1.10374	3-methyl catechol sulfate (2) levels
GCST90199936	Weighted median	23	-0.160796	0.0622561	0.00979989	-0.282818	-0.0387738	0.851466	0.753657	0.961968	3-methyl catechol sulfate (2) levels
GCST90199936	Inverse variance weighted	23	-0.129718	0.0424009	0.00221843	-0.212823	-0.046612	0.878343	0.808299	0.954458	3-methyl catechol sulfate (2) levels
GCST90199936	Simple mode	23	-0.233055	0.0992065	0.0282037	-0.427499	-0.0386099	0.79211	0.652138	0.962126	3-methyl catechol sulfate (2) levels
GCST90199936	Weighted mode	23	-0.14657	0.0774074	0.0715199	-0.298288	0.00514869	0.863666	0.742087	1.00516	3-methyl catechol sulfate (2) levels
GCST90199951	MR Egger	23	0.097875	0.114055	0.400506	-0.125674	0.321424	1.10282	0.881903	1.37909	N-acetylalliin levels
GCST90199951	Weighted median	23	0.113621	0.0670431	0.0901232	-0.0177833	0.245026	1.12033	0.982374	1.27765	N-acetylalliin levels
GCST90199951	Inverse variance weighted	23	0.111421	0.047934	0.0201003	0.0174705	0.205372	1.11787	1.01762	1.22798	N-acetylalliin levels
GCST90199951	Simple mode	23	0.181818	0.12621	0.163779	-0.0655534	0.429189	1.1994	0.936549	1.53601	N-acetylalliin levels
GCST90199951	Weighted mode	23	0.169055	0.11233	0.146551	-0.0511119	0.389222	1.18419	0.950172	1.47583	N-acetylalliin levels
GCST90199956	MR Egger	24	-0.267895	0.112145	0.0259108	-0.4877	-0.0480904	0.764988	0.614037	0.953048	1H-indole-7-acetic acid levels
GCST90199956	Weighted median	24	-0.0966449	0.0830009	0.244268	-0.259327	0.0660369	0.907878	0.771571	1.06827	1H-indole-7-acetic acid levels
GCST90199956	Inverse variance weighted	24	-0.148214	0.0547386	0.00677577	-0.255502	-0.0409263	0.862247	0.774528	0.9599	1H-indole-7-acetic acid levels
GCST90199956	Simple mode	24	-0.257809	0.131187	0.0615808	-0.514935	-0.000682265	0.772743	0.597539	0.999318	1H-indole-7-acetic acid levels
GCST90199956	Weighted mode	24	-0.132378	0.114818	0.260778	-0.357421	0.0926652	0.87601	0.699478	1.09709	1H-indole-7-acetic acid levels
GCST90199959	MR Egger	24	0.218811	0.119251	0.0800839	-0.014922	0.452543	1.2446	0.985189	1.57231	O-sulfo-l-tyrosine levels
GCST90199959	Weighted median	24	0.0806206	0.0803269	0.315544	-0.0768201	0.238061	1.08396	0.926056	1.26879	O-sulfo-l-tyrosine levels
GCST90199959	Inverse variance weighted	24	0.118312	0.0566539	0.0367682	0.00727032	0.229354	1.1256	1.0073	1.25779	O-sulfo-l-tyrosine levels
GCST90199959	Simple mode	24	0.0717746	0.122951	0.565058	-0.169208	0.312758	1.07441	0.844333	1.36719	O-sulfo-l-tyrosine levels
GCST90199959	Weighted mode	24	0.0564371	0.114241	0.625979	-0.167476	0.28035	1.05806	0.845797	1.32359	O-sulfo-l-tyrosine levels
GCST90199980	MR Egger	29	0.15566	0.126461	0.228978	-0.0922031	0.403522	1.16843	0.91192	1.49709	N-formylphenylalanine levels
GCST90199980	Weighted median	29	0.164086	0.0753969	0.0295335	0.0163077	0.311864	1.17832	1.01644	1.36597	N-formylphenylalanine levels
GCST90199980	Inverse variance weighted	29	0.166489	0.0532653	0.00177408	0.0620891	0.270889	1.18115	1.06406	1.31113	N-formylphenylalanine levels
GCST90199980	Simple mode	29	0.206139	0.140738	0.15414	-0.0697068	0.481986	1.22892	0.932667	1.61929	N-formylphenylalanine levels
GCST90199980	Weighted mode	29	0.178036	0.125029	0.165509	-0.0670213	0.423093	1.19487	0.935175	1.52668	N-formylphenylalanine levels
GCST90199988	MR Egger	19	0.0311227	0.125199	0.80666	-0.214268	0.276513	1.03161	0.807132	1.31852	Tyramine O-sulfate levels
GCST90199988	Weighted median	19	0.114829	0.0910315	0.207158	-0.0635929	0.293251	1.12168	0.938387	1.34078	Tyramine O-sulfate levels
GCST90199988	Inverse variance weighted	19	0.177128	0.0635752	0.00533442	0.0525203	0.301735	1.19378	1.05392	1.3522	Tyramine O-sulfate levels
GCST90199988	Simple mode	19	0.0527818	0.151181	0.731043	-0.243533	0.349096	1.0542	0.783854	1.41779	Tyramine O-sulfate levels
GCST90199988	Weighted mode	19	0.080711	0.125816	0.529282	-0.165888	0.32731	1.08406	0.847141	1.38723	Tyramine O-sulfate levels
GCST90200042	MR Egger	17	0.0456382	0.0286893	0.132511	-0.0105928	0.101869	1.0467	0.989463	1.10724	Oleate/vaccenate (18:1) levels
GCST90200042	Weighted median	17	0.0293036	0.0299745	0.328263	-0.0294464	0.0880537	1.02974	0.970983	1.09205	Oleate/vaccenate (18:1) levels
GCST90200042	Inverse variance weighted	17	0.0483162	0.0244285	0.0479444	0.000436312	0.0961962	1.0495	1.00044	1.10098	Oleate/vaccenate (18:1) levels
GCST90200042	Simple mode	17	0.0886235	0.105768	0.414427	-0.118682	0.295929	1.09267	0.88809	1.34437	Oleate/vaccenate (18:1) levels
GCST90200042	Weighted mode	17	0.0354955	0.027641	0.217371	-0.018681	0.0896719	1.03613	0.981492	1.09382	Oleate/vaccenate (18:1) levels
GCST90200046	MR Egger	28	0.0709219	0.107779	0.516304	-0.140325	0.282169	1.0735	0.869075	1.326	1-stearoyl-2-docosahexaenoyl-gpc (18:0/22:6) levels
GCST90200046	Weighted median	28	0.0478718	0.0676866	0.479407	-0.0847939	0.180538	1.04904	0.918702	1.19786	1-stearoyl-2-docosahexaenoyl-gpc (18:0/22:6) levels
GCST90200046	Inverse variance weighted	28	0.106485	0.0512748	0.0378244	0.00598648	0.206984	1.11236	1.006	1.22996	1-stearoyl-2-docosahexaenoyl-gpc (18:0/22:6) levels
GCST90200046	Simple mode	28	0.0549176	0.133425	0.683883	-0.206596	0.316431	1.05645	0.813349	1.37222	1-stearoyl-2-docosahexaenoyl-gpc (18:0/22:6) levels
GCST90200046	Weighted mode	28	0.0228099	0.0756111	0.765212	-0.125388	0.171008	1.02307	0.882155	1.1865	1-stearoyl-2-docosahexaenoyl-gpc (18:0/22:6) levels
GCST90200072	MR Egger	21	-0.185814	0.102383	0.0853606	-0.386485	0.0148565	0.830428	0.679441	1.01497	Thioproline levels
GCST90200072	Weighted median	21	-0.147697	0.0940939	0.11649	-0.332121	0.036727	0.862693	0.717401	1.03741	Thioproline levels
GCST90200072	Inverse variance weighted	21	-0.162975	0.059528	0.00618555	-0.279649	-0.0462997	0.849613	0.756049	0.954756	Thioproline levels
GCST90200072	Simple mode	21	-0.334154	0.13492	0.0223156	-0.598597	-0.0697112	0.715943	0.549582	0.932663	Thioproline levels
GCST90200072	Weighted mode	21	-0.152505	0.106254	0.16666	-0.360762	0.0557524	0.858555	0.697145	1.05734	Thioproline levels
GCST90200079	MR Egger	25	-0.064448	0.0620974	0.310127	-0.186159	0.0572629	0.937585	0.830142	1.05893	1-oleoyl-2-arachidonoyl-GPE (18:1/20:4) levels
GCST90200079	Weighted median	25	-0.0737382	0.0495221	0.136489	-0.170802	0.0233252	0.928915	0.842989	1.0236	1-oleoyl-2-arachidonoyl-GPE (18:1/20:4) levels
GCST90200079	Inverse variance weighted	25	-0.0843817	0.0352347	0.0166273	-0.153442	-0.0153217	0.91908	0.857751	0.984795	1-oleoyl-2-arachidonoyl-GPE (18:1/20:4) levels
GCST90200079	Simple mode	25	-0.0522079	0.095017	0.587767	-0.238441	0.134025	0.949131	0.787855	1.14342	1-oleoyl-2-arachidonoyl-GPE (18:1/20:4) levels
GCST90200079	Weighted mode	25	-0.0491376	0.0474127	0.310355	-0.142066	0.0437913	0.95205	0.867564	1.04476	1-oleoyl-2-arachidonoyl-GPE (18:1/20:4) levels
GCST90200100	MR Egger	23	0.171197	0.104123	0.115026	-0.0328832	0.375278	1.18672	0.967652	1.4554	Perfluorooctanesulfonate (PFOS) levels
GCST90200100	Weighted median	23	0.196828	0.0894059	0.0277003	0.021592	0.372063	1.21753	1.02183	1.45072	Perfluorooctanesulfonate (PFOS) levels
GCST90200100	Inverse variance weighted	23	0.215565	0.0643512	0.000808646	0.0894365	0.341693	1.24056	1.09356	1.40733	Perfluorooctanesulfonate (PFOS) levels
GCST90200100	Simple mode	23	0.326613	0.156601	0.0488217	0.0196755	0.633551	1.38627	1.01987	1.88429	Perfluorooctanesulfonate (PFOS) levels
GCST90200100	Weighted mode	23	0.203505	0.0927365	0.0390546	0.0217412	0.385268	1.22569	1.02198	1.47001	Perfluorooctanesulfonate (PFOS) levels
GCST90200103	MR Egger	18	-0.0868725	0.0568736	0.146171	-0.198345	0.0245997	0.916794	0.820087	1.0249	Linoleoyl-arachidonoyl-glycerol (18:2/20:4) [1] levels
GCST90200103	Weighted median	18	-0.0988941	0.0494135	0.0453536	-0.195744	-0.00204374	0.905839	0.822222	0.997958	Linoleoyl-arachidonoyl-glycerol (18:2/20:4) [1] levels
GCST90200103	Inverse variance weighted	18	-0.0949882	0.0370637	0.0103821	-0.167633	-0.0223433	0.909384	0.845664	0.977904	Linoleoyl-arachidonoyl-glycerol (18:2/20:4) [1] levels
GCST90200103	Simple mode	18	-0.072433	0.0924696	0.444217	-0.253673	0.108807	0.930128	0.775945	1.11495	Linoleoyl-arachidonoyl-glycerol (18:2/20:4) [1] levels
GCST90200103	Weighted mode	18	-0.072433	0.0463043	0.136175	-0.163189	0.0183234	0.930128	0.84943	1.01849	Linoleoyl-arachidonoyl-glycerol (18:2/20:4) [1] levels
GCST90200108	MR Egger	16	0.273654	0.214197	0.222176	-0.146172	0.69348	1.31476	0.864009	2.00067	N-palmitoyl-sphingadienine (d18:2/16:0) levels
GCST90200108	Weighted median	16	0.182363	0.0963891	0.0584983	-0.00655974	0.371286	1.20005	0.993462	1.4496	N-palmitoyl-sphingadienine (d18:2/16:0) levels
GCST90200108	Inverse variance weighted	16	0.192414	0.0756625	0.0109886	0.0441159	0.340713	1.21217	1.0451	1.40595	N-palmitoyl-sphingadienine (d18:2/16:0) levels
GCST90200108	Simple mode	16	0.180444	0.157771	0.270671	-0.128788	0.489676	1.19775	0.87916	1.63179	N-palmitoyl-sphingadienine (d18:2/16:0) levels
GCST90200108	Weighted mode	16	0.180444	0.168002	0.299771	-0.14884	0.509727	1.19775	0.861707	1.66484	N-palmitoyl-sphingadienine (d18:2/16:0) levels
GCST90200167	MR Egger	24	-0.122582	0.168169	0.473737	-0.452193	0.207028	0.884633	0.636231	1.23002	Glutamine conjugate of C7H12O2 levels
GCST90200167	Weighted median	24	-0.180074	0.0980092	0.0661635	-0.372172	0.0120243	0.835209	0.689236	1.0121	Glutamine conjugate of C7H12O2 levels
GCST90200167	Inverse variance weighted	24	-0.15589	0.0698764	0.0256848	-0.292848	-0.0189326	0.855653	0.746136	0.981245	Glutamine conjugate of C7H12O2 levels
GCST90200167	Simple mode	24	-0.253234	0.179216	0.171043	-0.604496	0.0980286	0.776286	0.54635	1.10299	Glutamine conjugate of C7H12O2 levels
GCST90200167	Weighted mode	24	-0.183741	0.151012	0.236046	-0.479725	0.112243	0.832151	0.618954	1.11878	Glutamine conjugate of C7H12O2 levels
GCST90200171	MR Egger	16	-0.333289	0.224524	0.15986	-0.773355	0.106777	0.716563	0.461462	1.11269	Perfluorooctanoate (PFOA) levels
GCST90200171	Weighted median	16	-0.106647	0.11243	0.342841	-0.327009	0.113715	0.898843	0.721077	1.12043	Perfluorooctanoate (PFOA) levels
GCST90200171	Inverse variance weighted	16	-0.199007	0.0988786	0.0441523	-0.392809	-0.00520516	0.819544	0.675157	0.994808	Perfluorooctanoate (PFOA) levels
GCST90200171	Simple mode	16	-0.0790737	0.185509	0.675978	-0.442671	0.284524	0.923972	0.642318	1.32913	Perfluorooctanoate (PFOA) levels
GCST90200171	Weighted mode	16	-0.0625563	0.165214	0.710263	-0.386377	0.261264	0.93936	0.679515	1.29857	Perfluorooctanoate (PFOA) levels
GCST90200173	MR Egger	13	-0.139401	0.277636	0.625497	-0.683568	0.404766	0.869879	0.504813	1.49895	Glutamine conjugate of C6H10O2 (2) levels
GCST90200173	Weighted median	13	-0.152568	0.125608	0.224504	-0.398759	0.093623	0.858501	0.671153	1.09815	Glutamine conjugate of C6H10O2 (2) levels
GCST90200173	Inverse variance weighted	13	-0.274767	0.108398	0.0112514	-0.487227	-0.0623064	0.759749	0.614328	0.939595	Glutamine conjugate of C6H10O2 (2) levels
GCST90200173	Simple mode	13	-0.112299	0.172752	0.527902	-0.450894	0.226295	0.893777	0.637058	1.25395	Glutamine conjugate of C6H10O2 (2) levels
GCST90200173	Weighted mode	13	-0.138288	0.151668	0.379836	-0.435558	0.158981	0.870848	0.646904	1.17232	Glutamine conjugate of C6H10O2 (2) levels
GCST90200178	MR Egger	21	-0.0987804	0.124651	0.437879	-0.343097	0.145536	0.905942	0.70957	1.15666	Glucuronide of C10H18O2 (7) levels
GCST90200178	Weighted median	21	-0.076096	0.0846915	0.368915	-0.242091	0.0898994	0.926727	0.784984	1.09406	Glucuronide of C10H18O2 (7) levels
GCST90200178	Inverse variance weighted	21	-0.147052	0.0598355	0.0139869	-0.264329	-0.0297741	0.863249	0.767721	0.970665	Glucuronide of C10H18O2 (7) levels
GCST90200178	Simple mode	21	-0.00289298	0.152221	0.985025	-0.301247	0.295461	0.997111	0.739895	1.34375	Glucuronide of C10H18O2 (7) levels
GCST90200178	Weighted mode	21	-0.0123505	0.12658	0.923244	-0.260447	0.235746	0.987725	0.770707	1.26585	Glucuronide of C10H18O2 (7) levels
GCST90200197	MR Egger	15	0.346196	0.198487	0.10471	-0.0428396	0.735231	1.41368	0.958065	2.08596	N-lactoyl isoleucine levels
GCST90200197	Weighted median	15	0.146654	0.116295	0.207293	-0.0812852	0.374592	1.15795	0.921931	1.4544	N-lactoyl isoleucine levels
GCST90200197	Inverse variance weighted	15	0.206526	0.0823712	0.0121671	0.0450785	0.367974	1.2294	1.04611	1.4448	N-lactoyl isoleucine levels
GCST90200197	Simple mode	15	0.100788	0.209191	0.637393	-0.309226	0.510802	1.10604	0.734015	1.66663	N-lactoyl isoleucine levels
GCST90200197	Weighted mode	15	0.0916873	0.18519	0.62821	-0.271285	0.45466	1.09602	0.762399	1.57564	N-lactoyl isoleucine levels
GCST90200218	MR Egger	18	-0.0883472	0.166153	0.602224	-0.414008	0.237313	0.915443	0.660996	1.26784	11beta-hydroxyetiocholanolone glucuronide levels
GCST90200218	Weighted median	18	-0.198336	0.092492	0.0320039	-0.379621	-0.0170521	0.820094	0.684121	0.983093	11beta-hydroxyetiocholanolone glucuronide levels
GCST90200218	Inverse variance weighted	18	-0.193396	0.0683402	0.00465621	-0.327343	-0.0594494	0.824155	0.720837	0.942283	11beta-hydroxyetiocholanolone glucuronide levels
GCST90200218	Simple mode	18	-0.173435	0.155835	0.281224	-0.478871	0.132001	0.840772	0.619482	1.14111	11beta-hydroxyetiocholanolone glucuronide levels
GCST90200218	Weighted mode	18	-0.198912	0.148406	0.197778	-0.489787	0.0919627	0.819622	0.612757	1.09632	11beta-hydroxyetiocholanolone glucuronide levels
GCST90200237	MR Egger	25	0.0280296	0.159846	0.862336	-0.285268	0.341328	1.02843	0.751812	1.40681	Palmitoyl-sphingosine-phosphoethanolamine (d18:1/16:0) levels
GCST90200237	Weighted median	25	0.0398857	0.0889213	0.653756	-0.1344	0.214172	1.04069	0.87424	1.23884	Palmitoyl-sphingosine-phosphoethanolamine (d18:1/16:0) levels
GCST90200237	Inverse variance weighted	25	0.153498	0.0681558	0.0243122	0.0199124	0.287083	1.16591	1.02011	1.33253	Palmitoyl-sphingosine-phosphoethanolamine (d18:1/16:0) levels
GCST90200237	Simple mode	25	0.0530181	0.142093	0.712332	-0.225484	0.33152	1.05445	0.79813	1.39308	Palmitoyl-sphingosine-phosphoethanolamine (d18:1/16:0) levels
GCST90200237	Weighted mode	25	0.0224578	0.122213	0.855746	-0.21708	0.261996	1.02271	0.804865	1.29952	Palmitoyl-sphingosine-phosphoethanolamine (d18:1/16:0) levels
GCST90200303	MR Egger	32	-0.250246	0.153236	0.112907	-0.550589	0.0500969	0.778609	0.57661	1.05137	N-acetyl-L-alanine levels
GCST90200303	Weighted median	32	-0.120477	0.0820634	0.142078	-0.281321	0.0403673	0.886498	0.754786	1.04119	N-acetyl-L-alanine levels
GCST90200303	Inverse variance weighted	32	-0.151006	0.0573827	0.00849918	-0.263476	-0.0385364	0.859842	0.768376	0.962197	N-acetyl-L-alanine levels
GCST90200303	Simple mode	32	-0.0865392	0.152002	0.573235	-0.384463	0.211385	0.9171	0.680816	1.23539	N-acetyl-L-alanine levels
GCST90200303	Weighted mode	32	-0.0969171	0.126752	0.450278	-0.34535	0.151516	0.907631	0.707972	1.1636	N-acetyl-L-alanine levels
GCST90200334	MR Egger	20	0.199152	0.144587	0.185283	-0.0842397	0.482543	1.22037	0.919211	1.62019	Taurodeoxycholate levels
GCST90200334	Weighted median	20	0.200841	0.0933331	0.0314075	0.017908	0.383774	1.22243	1.01807	1.46781	Taurodeoxycholate levels
GCST90200334	Inverse variance weighted	20	0.160329	0.0665094	0.0159256	0.0299702	0.290687	1.1739	1.03042	1.33735	Taurodeoxycholate levels
GCST90200334	Simple mode	20	0.157038	0.154452	0.322049	-0.145688	0.459765	1.17004	0.864427	1.5837	Taurodeoxycholate levels
GCST90200334	Weighted mode	20	0.19234	0.132601	0.163224	-0.0675585	0.452239	1.21208	0.934673	1.57183	Taurodeoxycholate levels
GCST90200337	MR Egger	19	-0.158146	0.1677	0.358877	-0.486838	0.170546	0.853725	0.614567	1.18595	Taurochenodeoxycholate levels
GCST90200337	Weighted median	19	-0.115071	0.0953317	0.22741	-0.301921	0.0717793	0.891303	0.739397	1.07442	Taurochenodeoxycholate levels
GCST90200337	Inverse variance weighted	19	-0.13645	0.0676973	0.0438427	-0.269137	-0.00376343	0.87245	0.764039	0.996244	Taurochenodeoxycholate levels
GCST90200337	Simple mode	19	-0.296258	0.182964	0.12279	-0.654868	0.0623527	0.743596	0.519511	1.06434	Taurochenodeoxycholate levels
GCST90200337	Weighted mode	19	-0.271586	0.17098	0.129604	-0.606707	0.0635348	0.76217	0.545143	1.0656	Taurochenodeoxycholate levels
GCST90200346	MR Egger	22	-0.155549	0.103144	0.147172	-0.357712	0.0466144	0.855945	0.699275	1.04772	4-acetaminophen sulfate levels
GCST90200346	Weighted median	22	-0.110064	0.0664248	0.0975266	-0.240256	0.020129	0.895777	0.786426	1.02033	4-acetaminophen sulfate levels
GCST90200346	Inverse variance weighted	22	-0.160135	0.0467936	0.000621273	-0.25185	-0.0684194	0.852029	0.777361	0.933869	4-acetaminophen sulfate levels
GCST90200346	Simple mode	22	-0.0512953	0.121115	0.676219	-0.288681	0.186091	0.949998	0.749251	1.20453	4-acetaminophen sulfate levels
GCST90200346	Weighted mode	22	-0.0791201	0.097333	0.425406	-0.269893	0.111652	0.923929	0.763461	1.11812	4-acetaminophen sulfate levels
GCST90200464	MR Egger	27	0.180227	0.121635	0.150915	-0.0581773	0.41863	1.19749	0.943483	1.51988	X-11849 levels
GCST90200464	Weighted median	27	0.142265	0.075904	0.0608924	-0.00650682	0.291037	1.15288	0.993514	1.33781	X-11849 levels
GCST90200464	Inverse variance weighted	27	0.111284	0.052647	0.0345349	0.00809552	0.214472	1.11771	1.00813	1.23921	X-11849 levels
GCST90200464	Simple mode	27	0.148109	0.128542	0.259716	-0.103834	0.400051	1.15964	0.901375	1.4919	X-11849 levels
GCST90200464	Weighted mode	27	0.151115	0.110776	0.184212	-0.0660051	0.368235	1.16313	0.936126	1.44518	X-11849 levels
GCST90200503	MR Egger	24	0.0300487	0.0138625	0.0412821	0.00287816	0.0572192	1.0305	1.00288	1.05889	X-12729 levels
GCST90200503	Weighted median	24	0.0262365	0.0155697	0.09197	-0.00428017	0.0567531	1.02658	0.995729	1.05839	X-12729 levels
GCST90200503	Inverse variance weighted	24	0.0248686	0.0125419	0.047385	0.000286491	0.0494507	1.02518	1.00029	1.05069	X-12729 levels
GCST90200503	Simple mode	24	0.0736911	0.0806009	0.37006	-0.0842866	0.231669	1.07647	0.919168	1.2607	X-12729 levels
GCST90200503	Weighted mode	24	0.0276321	0.013583	0.0536083	0.00100949	0.0542547	1.02802	1.00101	1.05575	X-12729 levels
GCST90200516	MR Egger	14	-0.210823	0.150077	0.185445	-0.504973	0.0833284	0.809918	0.603522	1.0869	X-12847 levels
GCST90200516	Weighted median	14	-0.145914	0.0926416	0.115248	-0.327492	0.0356636	0.864232	0.720729	1.03631	X-12847 levels
GCST90200516	Inverse variance weighted	14	-0.144019	0.0704352	0.0408836	-0.282073	-0.00596645	0.865871	0.754219	0.994051	X-12847 levels
GCST90200516	Simple mode	14	-0.208442	0.160566	0.216788	-0.523152	0.106268	0.811848	0.592649	1.11212	X-12847 levels
GCST90200516	Weighted mode	14	-0.232812	0.144254	0.130548	-0.51555	0.0499257	0.792302	0.597172	1.05119	X-12847 levels
GCST90200525	MR Egger	13	0.132377	0.152649	0.404354	-0.166815	0.431569	1.14154	0.846356	1.53967	X-13723 levels
GCST90200525	Weighted median	13	0.125046	0.0984997	0.204259	-0.068013	0.318106	1.1332	0.934248	1.37452	X-13723 levels
GCST90200525	Inverse variance weighted	13	0.16153	0.0721282	0.0251244	0.0201587	0.302901	1.17531	1.02036	1.35378	X-13723 levels
GCST90200525	Simple mode	13	0.131625	0.141897	0.371891	-0.146492	0.409743	1.14068	0.863732	1.50643	X-13723 levels
GCST90200525	Weighted mode	13	0.0789061	0.115963	0.50914	-0.148381	0.306193	1.0821	0.862103	1.35824	X-13723 levels
GCST90200586	MR Egger	28	-0.0888374	0.0602622	0.152439	-0.206951	0.0292764	0.914994	0.813059	1.02971	X-21471 levels
GCST90200586	Weighted median	28	-0.0780087	0.0540537	0.148972	-0.183954	0.0279365	0.924956	0.831974	1.02833	X-21471 levels
GCST90200586	Inverse variance weighted	28	-0.0927144	0.0376818	0.0138762	-0.166571	-0.018858	0.911454	0.846563	0.981319	X-21471 levels
GCST90200586	Simple mode	28	-0.0843297	0.0944334	0.379744	-0.269419	0.10076	0.919128	0.763823	1.10601	X-21471 levels
GCST90200586	Weighted mode	28	-0.0843297	0.0608134	0.176878	-0.203524	0.0348645	0.919128	0.815851	1.03548	X-21471 levels
GCST90200589	MR Egger	17	0.188533	0.151362	0.232026	-0.108137	0.485202	1.20748	0.897505	1.6245	X-21821 levels
GCST90200589	Weighted median	17	0.148018	0.105662	0.161257	-0.0590804	0.355116	1.15953	0.942631	1.42635	X-21821 levels
GCST90200589	Inverse variance weighted	17	0.145468	0.0741103	0.0496633	0.000211422	0.290724	1.15658	1.00021	1.33739	X-21821 levels
GCST90200589	Simple mode	17	0.233537	0.183722	0.221848	-0.126558	0.593633	1.26306	0.881123	1.81055	X-21821 levels
GCST90200589	Weighted mode	17	0.206072	0.143085	0.169089	-0.0743739	0.486518	1.22884	0.928325	1.62664	X-21821 levels
GCST90200600	MR Egger	16	0.0813088	0.238685	0.738423	-0.386514	0.549132	1.08471	0.679421	1.73175	X-23648 levels
GCST90200600	Weighted median	16	0.159587	0.113905	0.161197	-0.0636664	0.382841	1.17303	0.938318	1.46644	X-23648 levels
GCST90200600	Inverse variance weighted	16	0.233865	0.0901582	0.00948826	0.057155	0.410575	1.26347	1.05882	1.50768	X-23648 levels
GCST90200600	Simple mode	16	0.0747836	0.183624	0.689566	-0.28512	0.434687	1.07765	0.751924	1.54448	X-23648 levels
GCST90200600	Weighted mode	16	0.100649	0.167045	0.555823	-0.226759	0.428058	1.10589	0.797113	1.53428	X-23648 levels
GCST90200661	MR Egger	22	0.103281	0.111275	0.364391	-0.114818	0.32138	1.1088	0.891529	1.37903	X-25422 levels
GCST90200661	Weighted median	22	0.167966	0.0726679	0.0208096	0.025537	0.310395	1.1829	1.02587	1.36396	X-25422 levels
GCST90200661	Inverse variance weighted	22	0.182947	0.0511199	0.0003452	0.0827519	0.283142	1.20075	1.08627	1.32729	X-25422 levels
GCST90200661	Simple mode	22	0.00433662	0.123509	0.972322	-0.237741	0.246414	1.00435	0.788407	1.27943	X-25422 levels
GCST90200661	Weighted mode	22	0.160995	0.0713602	0.034853	0.0211294	0.300861	1.17468	1.02135	1.35102	X-25422 levels
GCST90200679	MR Egger	37	0.0333184	0.0392654	0.401901	-0.0436417	0.110279	1.03388	0.957297	1.11659	N-acetylarginine levels
GCST90200679	Weighted median	37	0.0417825	0.0375419	0.265727	-0.0317997	0.115365	1.04267	0.968701	1.12228	N-acetylarginine levels
GCST90200679	Inverse variance weighted	37	0.0510655	0.0259259	0.0488763	0.000250683	0.10188	1.05239	1.00025	1.10725	N-acetylarginine levels
GCST90200679	Simple mode	37	0.056676	0.0600466	0.351529	-0.0610153	0.174367	1.05831	0.940809	1.19049	N-acetylarginine levels
GCST90200679	Weighted mode	37	0.0475164	0.0375943	0.214379	-0.0261684	0.121201	1.04866	0.974171	1.12885	N-acetylarginine levels
GCST90200684	MR Egger	59	-0.0294865	0.0341713	0.391807	-0.0964622	0.0374892	0.970944	0.908044	1.0382	N-acetyl-aspartyl-glutamate (naag) levels
GCST90200684	Weighted median	59	-0.0602095	0.0256108	0.0187259	-0.110407	-0.0100124	0.941567	0.89547	0.990038	N-acetyl-aspartyl-glutamate (naag) levels
GCST90200684	Inverse variance weighted	59	-0.0599785	0.0189457	0.00154648	-0.097112	-0.022845	0.941785	0.907454	0.977414	N-acetyl-aspartyl-glutamate (naag) levels
GCST90200684	Simple mode	59	-0.0810458	0.0543735	0.141501	-0.187618	0.0255262	0.922151	0.828932	1.02585	N-acetyl-aspartyl-glutamate (naag) levels
GCST90200684	Weighted mode	59	-0.0485233	0.0229528	0.0388223	-0.0935108	-0.00353569	0.952635	0.910728	0.996471	N-acetyl-aspartyl-glutamate (naag) levels
GCST90200694	MR Egger	26	-0.0504627	0.0452968	0.276293	-0.139244	0.0383191	0.950789	0.870015	1.03906	2'-o-methylcytidine levels
GCST90200694	Weighted median	26	-0.0436873	0.0351472	0.213874	-0.112576	0.0252011	0.957253	0.89353	1.02552	2'-o-methylcytidine levels
GCST90200694	Inverse variance weighted	26	-0.0612992	0.0312002	0.0494483	-0.122452	-0.000146824	0.940542	0.884749	0.999853	2'-o-methylcytidine levels
GCST90200694	Simple mode	26	-0.15943	0.0958277	0.108657	-0.347252	0.0283924	0.85263	0.706627	1.0288	2'-o-methylcytidine levels
GCST90200694	Weighted mode	26	-0.0465394	0.035269	0.198941	-0.115667	0.0225878	0.954527	0.890772	1.02284	2'-o-methylcytidine levels
GCST90200780	MR Egger	15	0.168082	0.200551	0.417117	-0.224997	0.561161	1.18303	0.798518	1.75271	Alanine to pyruvate ratio
GCST90200780	Weighted median	15	0.187821	0.118538	0.113083	-0.0445127	0.420155	1.20662	0.956463	1.5222	Alanine to pyruvate ratio
GCST90200780	Inverse variance weighted	15	0.198642	0.0936435	0.0339003	0.0151005	0.382183	1.21974	1.01522	1.46548	Alanine to pyruvate ratio
GCST90200780	Simple mode	15	0.159862	0.184107	0.399866	-0.200989	0.520712	1.17335	0.817922	1.68323	Alanine to pyruvate ratio
GCST90200780	Weighted mode	15	0.187862	0.159948	0.259778	-0.125636	0.50136	1.20667	0.881936	1.65097	Alanine to pyruvate ratio
GCST90200823	MR Egger	21	-0.0795646	0.0609887	0.207618	-0.199102	0.0399732	0.923518	0.819466	1.04078	Adenosine 5'-diphosphate (ADP) to N-palmitoyl-sphingosine (d18:1 to 16:0) ratio
GCST90200823	Weighted median	21	-0.0957456	0.0536674	0.0744145	-0.200934	0.00944242	0.908695	0.817967	1.00949	Adenosine 5'-diphosphate (ADP) to N-palmitoyl-sphingosine (d18:1 to 16:0) ratio
GCST90200823	Inverse variance weighted	21	-0.0844076	0.0380938	0.0267062	-0.159071	-0.00974382	0.919057	0.852935	0.990303	Adenosine 5'-diphosphate (ADP) to N-palmitoyl-sphingosine (d18:1 to 16:0) ratio
GCST90200823	Simple mode	21	-0.156635	0.0987036	0.128214	-0.350094	0.0368238	0.855016	0.704622	1.03751	Adenosine 5'-diphosphate (ADP) to N-palmitoyl-sphingosine (d18:1 to 16:0) ratio
GCST90200823	Weighted mode	21	-0.116274	0.0696823	0.110772	-0.252851	0.0203035	0.890231	0.776584	1.02051	Adenosine 5'-diphosphate (ADP) to N-palmitoyl-sphingosine (d18:1 to 16:0) ratio
GCST90200843	MR Egger	12	-0.167889	0.192976	0.4047	-0.546121	0.210343	0.845448	0.579192	1.2341	Adenosine 5'-monophosphate (AMP) to flavin adenine dinucleotide (FAD) ratio
GCST90200843	Weighted median	12	-0.0437784	0.0978855	0.654701	-0.235634	0.148077	0.957166	0.79007	1.1596	Adenosine 5'-monophosphate (AMP) to flavin adenine dinucleotide (FAD) ratio
GCST90200843	Inverse variance weighted	12	-0.139028	0.0696873	0.04604	-0.275615	-0.00244092	0.870204	0.759105	0.997562	Adenosine 5'-monophosphate (AMP) to flavin adenine dinucleotide (FAD) ratio
GCST90200843	Simple mode	12	-0.0309835	0.147558	0.837526	-0.320198	0.258231	0.969492	0.726005	1.29464	Adenosine 5'-monophosphate (AMP) to flavin adenine dinucleotide (FAD) ratio
GCST90200843	Weighted mode	12	-0.0374455	0.11928	0.759447	-0.271233	0.196342	0.963247	0.762439	1.21694	Adenosine 5'-monophosphate (AMP) to flavin adenine dinucleotide (FAD) ratio
GCST90200855	MR Egger	28	0.23799	0.116883	0.0520427	0.00889958	0.467081	1.2687	1.00894	1.59533	Phosphate to threonine ratio
GCST90200855	Weighted median	28	0.0915717	0.07698	0.234223	-0.0593091	0.242452	1.0959	0.942415	1.27437	Phosphate to threonine ratio
GCST90200855	Inverse variance weighted	28	0.111672	0.0549913	0.0422838	0.00388877	0.219455	1.11815	1.0039	1.2454	Phosphate to threonine ratio
GCST90200855	Simple mode	28	0.0629764	0.138203	0.652263	-0.207901	0.333854	1.065	0.812288	1.39634	Phosphate to threonine ratio
GCST90200855	Weighted mode	28	0.0704809	0.0983656	0.479823	-0.122316	0.263277	1.07302	0.884869	1.30119	Phosphate to threonine ratio
GCST90200931	MR Egger	20	0.127103	0.150484	0.409405	-0.167845	0.422051	1.13553	0.845485	1.52509	Glycerol to sulfate ratio
GCST90200931	Weighted median	20	0.122887	0.101086	0.224111	-0.0752414	0.321015	1.13076	0.92752	1.37853	Glycerol to sulfate ratio
GCST90200931	Inverse variance weighted	20	0.155588	0.0711216	0.0286963	0.0161896	0.294986	1.16834	1.01632	1.34311	Glycerol to sulfate ratio
GCST90200931	Simple mode	20	0.147632	0.170269	0.396733	-0.186096	0.481359	1.15909	0.830194	1.61827	Glycerol to sulfate ratio
GCST90200931	Weighted mode	20	0.111811	0.147306	0.457143	-0.176908	0.400531	1.1183	0.837856	1.49262	Glycerol to sulfate ratio
GCST90200994	MR Egger	31	-0.0265952	0.139034	0.849635	-0.299103	0.245912	0.973755	0.741483	1.27879	Glutamine to alanine ratio
GCST90200994	Weighted median	31	-0.0565756	0.0757077	0.454889	-0.204963	0.0918115	0.944995	0.814678	1.09616	Glutamine to alanine ratio
GCST90200994	Inverse variance weighted	31	-0.105183	0.053602	0.0497286	-0.210243	-0.00012283	0.90016	0.810387	0.999877	Glutamine to alanine ratio
GCST90200994	Simple mode	31	-0.197402	0.13295	0.148034	-0.457985	0.0631804	0.82086	0.632557	1.06522	Glutamine to alanine ratio
GCST90200994	Weighted mode	31	-0.00595052	0.119125	0.960492	-0.239435	0.227534	0.994067	0.787073	1.2555	Glutamine to alanine ratio
GCST90201013	MR Egger	28	0.188595	0.0673674	0.00952024	0.0565552	0.320635	1.20755	1.05819	1.378	Androsterone glucuronide to etiocholanolone glucuronide ratio
GCST90201013	Weighted median	28	0.0783403	0.0627728	0.212032	-0.0446945	0.201375	1.08149	0.95629	1.22308	Androsterone glucuronide to etiocholanolone glucuronide ratio
GCST90201013	Inverse variance weighted	28	0.0980953	0.0421425	0.0199279	0.0154959	0.180695	1.10307	1.01562	1.19805	Androsterone glucuronide to etiocholanolone glucuronide ratio
GCST90201013	Simple mode	28	0.193811	0.100955	0.0655094	-0.00406025	0.391681	1.21387	0.995948	1.47947	Androsterone glucuronide to etiocholanolone glucuronide ratio
GCST90201013	Weighted mode	28	0.116702	0.0634864	0.077057	-0.00773166	0.241135	1.12378	0.992298	1.27269	Androsterone glucuronide to etiocholanolone glucuronide ratio

## Sheet: Sup Tab 5_GCST90200167-INS 
Sup Tab 5:SNPs information of glutamine conjugate of C7H12O2 levels with insomnia.
SNP	exposure	outcome	effect_allele.exposure	other_allele.exposure	effect_allele.outcome	other_allele.outcome	beta.exposure	beta.outcome	eaf.exposure	chr.outcome	pos.outcome	pval.outcome	se.outcome	chr.exposure	pos.exposure	se.exposure	pval.exposure	samplesize.exposure	mr_keep	R2	F
rs10207924	Glutamine conjugate of C7H12O2 levels	Insomnia	G	A	G	A	-0.0724664	0.00333632	0.571438	2	215257210	0.883683	0.0228043	2	215257210	0.0154709	2.81e-06	7881	TRUE	0.00277622	21.9347
rs10414334	Glutamine conjugate of C7H12O2 levels	Insomnia	A	C	A	C	-0.204428	0.0465474	0.0321705	19	50865491	0.330256	0.0478097	19	50865491	0.0426958	1.68e-06	7881	TRUE	0.00290047	22.9192
rs114922228	Glutamine conjugate of C7H12O2 levels	Insomnia	A	G	A	G	0.158409	0.0882224	0.0461304	5	33567226	0.0245482	0.0392372	5	33567226	0.0355777	8.49e-06	7881	TRUE	0.00250918	19.8195
rs117531849	Glutamine conjugate of C7H12O2 levels	Insomnia	C	A	C	A	0.297586	-0.159545	0.014293	18	77828176	0.483671	0.227788	18	77828176	0.0635002	2.78e-06	7881	TRUE	0.00277898	21.9566
rs140165490	Glutamine conjugate of C7H12O2 levels	Insomnia	G	A	G	A	-0.222262	-0.00830242	0.0243731	11	5163198	0.910721	0.0740431	11	5163198	0.0488784	5.44e-06	7881	TRUE	0.00261684	20.6722
rs150404394	Glutamine conjugate of C7H12O2 levels	Insomnia	G	C	G	C	0.113153	-0.0179285	0.336711	1	75701297	0.464428	0.0245067	1	75701297	0.0158115	8.28e-13	7881	FALSE	0.00645642	51.2007
rs1604118	Glutamine conjugate of C7H12O2 levels	Insomnia	A	C	A	C	-0.230692	-0.0240848	0.0242632	16	59630051	0.82591	0.109501	16	59630051	0.0486749	2.14e-06	7881	TRUE	0.00284209	22.4566
rs17812505	Glutamine conjugate of C7H12O2 levels	Insomnia	A	T	A	T	-0.249516	0.0771834	0.0223567	5	65158955	0.219959	0.0629227	5	65158955	0.0511986	1.1e-06	7881	FALSE	0.00300464	23.7449
rs181629526	Glutamine conjugate of C7H12O2 levels	Insomnia	G	A	G	A	0.273435	-0.177198	0.0153767	5	82015329	0.0597998	0.0941406	5	82015329	0.0613246	8.24e-06	7881	TRUE	0.0025163	19.876
rs185853925	Glutamine conjugate of C7H12O2 levels	Insomnia	T	C	T	C	0.292333	-0.0605504	0.0134652	4	156651330	0.661267	0.138191	4	156651330	0.065515	8.12e-06	7881	TRUE	0.00251998	19.9051
rs1875884	Glutamine conjugate of C7H12O2 levels	Insomnia	T	C	T	C	0.0683963	-0.0441472	0.520603	15	76345820	0.0451087	0.0220335	15	76345820	0.0153071	7.89e-06	7881	TRUE	0.00252696	19.9604
rs191570960	Glutamine conjugate of C7H12O2 levels	Insomnia	A	C	A	C	-0.282739	0.0748139	0.014821	19	4558546	0.284522	0.0699055	19	4558546	0.0627259	6.56e-06	7881	TRUE	0.00257145	20.3127
rs35638164	Glutamine conjugate of C7H12O2 levels	Insomnia	A	G	A	G	-0.266017	0.00695276	0.0162829	17	7066299	0.969262	0.180436	17	7066299	0.0599424	9.08e-06	7881	TRUE	0.00249279	19.6898
rs4742235	Glutamine conjugate of C7H12O2 levels	Insomnia	A	G	A	G	-0.0919485	0.00791075	0.164366	9	6651494	0.787682	0.0293729	9	6651494	0.0206323	8.33e-06	7881	TRUE	0.00251374	19.8556
rs4805942	Glutamine conjugate of C7H12O2 levels	Insomnia	G	C	G	C	0.106344	0.0594466	0.877177	19	33887228	0.082374	0.0342222	19	33887228	0.0233635	5.32e-06	7881	FALSE	0.00262198	20.7129
rs4871304	Glutamine conjugate of C7H12O2 levels	Insomnia	C	T	C	T	-0.0738817	-0.0189664	0.640646	8	122789018	0.398975	0.0224866	8	122789018	0.0160611	4.22e-06	7881	TRUE	0.0026778	21.155
rs4935863	Glutamine conjugate of C7H12O2 levels	Insomnia	C	T	C	T	-0.0695631	0.0279337	0.497351	11	124133089	0.208401	0.0222053	11	124133089	0.0150947	4.06e-06	7881	TRUE	0.00268756	21.2324
rs6007547	Glutamine conjugate of C7H12O2 levels	Insomnia	A	G	A	G	0.208201	-0.197287	0.0273929	22	45261632	0.013192	0.079598	22	45261632	0.0456271	5.04e-06	7881	TRUE	0.00263507	20.8166
rs6900629	Glutamine conjugate of C7H12O2 levels	Insomnia	C	T	C	T	-0.234418	0.0123245	0.0246236	6	39428308	0.873515	0.0774177	6	39428308	0.0485737	1.39e-06	7881	TRUE	0.00294657	23.2846
rs73165491	Glutamine conjugate of C7H12O2 levels	Insomnia	A	C	A	C	-0.122804	0.0578955	0.0797287	13	20698549	0.084754	0.033587	13	20698549	0.0275158	8.08e-06	7881	TRUE	0.00252106	19.9136
rs74925517	Glutamine conjugate of C7H12O2 levels	Insomnia	G	A	G	A	-0.181854	0.135831	0.0358186	18	9061078	0.118995	0.0871266	18	9061078	0.0404588	6.96e-06	7881	TRUE	0.00255698	20.1981
rs758434	Glutamine conjugate of C7H12O2 levels	Insomnia	A	C	A	C	0.210206	-0.014549	0.971365	17	11276623	0.872199	0.0904414	17	11276623	0.0474935	9.6e-06	7881	TRUE	0.00247949	19.5845
rs76224155	Glutamine conjugate of C7H12O2 levels	Insomnia	A	T	A	T	0.178859	0.0480681	0.0491083	13	56604922	0.494266	0.0703224	13	56604922	0.0346794	2.5e-07	7881	FALSE	0.00336383	26.5931
rs7734589	Glutamine conjugate of C7H12O2 levels	Insomnia	T	C	T	C	0.111165	0.00794521	0.111409	5	173226943	0.762172	0.0262539	5	173226943	0.0236317	2.55e-06	7881	TRUE	0.00279993	22.1226
rs78045544	Glutamine conjugate of C7H12O2 levels	Insomnia	A	G	A	G	0.152285	0.0108136	0.0527445	11	34211243	0.829708	0.050278	11	34211243	0.0340068	7.53e-06	7881	TRUE	0.00253804	20.0481
rs7922582	Glutamine conjugate of C7H12O2 levels	Insomnia	G	A	G	A	-0.0928461	0.00942739	0.216483	10	14007575	0.707845	0.0251563	10	14007575	0.018705	6.92e-07	7881	TRUE	0.00311656	24.6321
rs9310212	Glutamine conjugate of C7H12O2 levels	Insomnia	G	A	G	A	-0.131802	-0.0388315	0.0672429	3	71238377	0.414113	0.0475482	3	71238377	0.0298354	9.98e-06	7881	TRUE	0.00247016	19.5106
rs9928522	Glutamine conjugate of C7H12O2 levels	Insomnia	T	C	T	C	0.133623	-0.0623987	0.0817972	16	79477002	0.122985	0.0404565	16	79477002	0.0274905	1.17e-06	7881	TRUE	0.00298893	23.6204

## Sheet: Sup Tab 6_GCST90200918-INS
Sup Tab 6:SNPs information of N-palmitoyl-sphingosine to N-palmitoyl-sphinganine ratio with insomnia.
SNP	exposure	outcome	effect_allele.exposure	other_allele.exposure	effect_allele.outcome	other_allele.outcome	beta.exposure	beta.outcome	eaf.exposure	chr.outcome	pos.outcome	pval.outcome	se.outcome	chr.exposure	pos.exposure	se.exposure	pval.exposure	samplesize.exposure	mr_keep	R2	F
rs112297723	N-palmitoyl-sphingosine (d18:1 to 16:0) to N-palmitoyl-sphinganine (d18:0 to 16:0) ratio	Insomnia	T	C	T	C	0.325716	0.0518331	0.0112005	5	170696152	0.409672	0.0628683	5	170696152	0.073693	9.87432e-06	8155	TRUE	0.00238981	19.5308
rs115053472	N-palmitoyl-sphingosine (d18:1 to 16:0) to N-palmitoyl-sphinganine (d18:0 to 16:1) ratio	Insomnia	A	G	A	G	-0.378872	-0.107657	0.0108481	1	30088154	0.186405	0.0814787	1	30088154	0.07382	2.86105e-07	8155	TRUE	0.00321968	26.3348
rs118013756	N-palmitoyl-sphingosine (d18:1 to 16:0) to N-palmitoyl-sphinganine (d18:0 to 16:2) ratio	Insomnia	C	A	C	A	-0.202826	0.0373891	0.0302806	18	45553451	0.297275	0.0358719	18	45553451	0.0456496	8.86691e-06	8155	TRUE	0.0024149	19.7363
rs13248085	N-palmitoyl-sphingosine (d18:1 to 16:0) to N-palmitoyl-sphinganine (d18:0 to 16:3) ratio	Insomnia	G	T	G	T	0.11932	-0.0113565	0.0937461	8	34224137	0.767894	0.0384796	8	34224137	0.0266941	7.82525e-06	8155	TRUE	0.00244405	19.9751
rs13253183	N-palmitoyl-sphingosine (d18:1 to 16:0) to N-palmitoyl-sphinganine (d18:0 to 16:4) ratio	Insomnia	A	G	A	G	-0.208618	0.0311574	0.0331281	8	61739380	0.689885	0.0780864	8	61739380	0.0432887	1.44114e-06	8155	TRUE	0.00283985	23.2192
rs1370746	N-palmitoyl-sphingosine (d18:1 to 16:0) to N-palmitoyl-sphinganine (d18:0 to 16:5) ratio	Insomnia	C	T	C	T	0.0807938	0.00118624	0.311459	8	64350532	0.958429	0.0227577	8	64350532	0.016874	1.68386e-06	8155	TRUE	0.00280335	22.9199
rs17101394	N-palmitoyl-sphingosine (d18:1 to 16:0) to N-palmitoyl-sphinganine (d18:0 to 16:6) ratio	Insomnia	A	G	A	G	0.191411	0.0259436	0.163667	14	63765668	0.42505	0.0325233	14	63765668	0.0207459	2.79688e-20	8155	TRUE	0.0103308	85.1065
rs184527850	N-palmitoyl-sphingosine (d18:1 to 16:0) to N-palmitoyl-sphinganine (d18:0 to 16:7) ratio	Insomnia	T	C	T	C	-0.412084	-0.14868	0.00812756	20	19822545	0.159506	0.105692	20	19822545	0.0861542	1.72619e-06	8155	TRUE	0.00279755	22.8724
rs1948788	N-palmitoyl-sphingosine (d18:1 to 16:0) to N-palmitoyl-sphinganine (d18:0 to 16:8) ratio	Insomnia	A	G	A	G	0.0784458	-0.0246475	0.272092	15	37839160	0.319632	0.024766	15	37839160	0.0174525	6.96313e-06	8155	TRUE	0.0024713	20.1984
rs222325	N-palmitoyl-sphingosine (d18:1 to 16:0) to N-palmitoyl-sphinganine (d18:0 to 16:9) ratio	Insomnia	T	C	T	C	0.0742851	0.0441573	0.539169	7	10197647	0.0451794	0.0220458	7	10197647	0.0157364	2.3517e-06	8155	TRUE	0.00272511	22.2785
rs3898821	N-palmitoyl-sphingosine (d18:1 to 16:0) to N-palmitoyl-sphinganine (d18:0 to 16:10) ratio	Insomnia	A	G	A	G	-0.190028	0.0404105	0.0438132	7	154017986	0.322863	0.0408768	7	154017986	0.0379389	5.47747e-07	8155	TRUE	0.00306696	25.0818
rs55845370	N-palmitoyl-sphingosine (d18:1 to 16:0) to N-palmitoyl-sphinganine (d18:0 to 16:11) ratio	Insomnia	G	A	G	A	-0.0834792	-0.0223635	0.358379	20	34845826	0.324119	0.0226803	20	34845826	0.0161495	2.35175e-07	8155	TRUE	0.00326583	26.7136
rs6081692	N-palmitoyl-sphingosine (d18:1 to 16:0) to N-palmitoyl-sphinganine (d18:0 to 16:12) ratio	Insomnia	C	T	C	T	-0.0797266	-0.0220546	0.63533	20	19638872	0.332595	0.0227625	20	19638872	0.0163481	1.07808e-06	8155	TRUE	0.00290793	23.7775
rs6673706	N-palmitoyl-sphingosine (d18:1 to 16:0) to N-palmitoyl-sphinganine (d18:0 to 16:13) ratio	Insomnia	C	T	C	T	-0.150448	-0.00467497	0.059818	1	44497393	0.931174	0.0541286	1	44497393	0.0328461	4.64093e-06	8155	TRUE	0.00256605	20.9748
rs67639666	N-palmitoyl-sphingosine (d18:1 to 16:0) to N-palmitoyl-sphinganine (d18:0 to 16:14) ratio	Insomnia	T	C	T	C	0.215799	0.0849371	0.0281154	1	188687391	0.173045	0.0623399	1	188687391	0.0466605	3.74813e-06	8155	TRUE	0.002616	21.3842
rs72769473	N-palmitoyl-sphingosine (d18:1 to 16:0) to N-palmitoyl-sphinganine (d18:0 to 16:15) ratio	Insomnia	C	G	C	G	0.134379	0.0252263	0.0756339	1	244903261	0.475189	0.0353278	1	244903261	0.0297385	6.22241e-06	8155	FALSE	0.00249755	20.4135
rs77953932	N-palmitoyl-sphingosine (d18:1 to 16:0) to N-palmitoyl-sphinganine (d18:0 to 16:16) ratio	Insomnia	A	G	A	G	0.244642	0.123487	0.0200247	1	117481395	0.0729609	0.0688689	1	117481395	0.0553657	9.93183e-06	8155	TRUE	0.00238846	19.5197
rs7969196	N-palmitoyl-sphingosine (d18:1 to 16:0) to N-palmitoyl-sphinganine (d18:0 to 16:17) ratio	Insomnia	T	G	T	G	-0.0848756	-0.00509458	0.402246	12	120939853	0.820072	0.0223984	12	120939853	0.0157448	7.01795e-08	8155	TRUE	0.00355077	29.0526
rs9615402	N-palmitoyl-sphingosine (d18:1 to 16:0) to N-palmitoyl-sphinganine (d18:0 to 16:18) ratio	Insomnia	T	C	T	C	-0.0894233	-0.00956136	0.286813	22	46682831	0.719702	0.0266439	22	46682831	0.0171292	1.78436e-07	8155	TRUE	0.00333084	27.2471
rs9964511	N-palmitoyl-sphingosine (d18:1 to 16:0) to N-palmitoyl-sphinganine (d18:0 to 16:19) ratio	Insomnia	C	T	C	T	0.144393	0.0665142	0.0619993	18	70229905	0.0911297	0.0393698	18	70229905	0.0321989	7.31236e-06	8155	TRUE	0.0024599	20.105

## Sheet: Sup Tab 7_GCST90200934-INS
Sup Tab 7:SNPs information of acetylcarnitine (C2) to propionylcarnitine (C3) ratio with insomnia.
SNP	exposure	outcome	effect_allele.exposure	other_allele.exposure	effect_allele.outcome	other_allele.outcome	beta.exposure	beta.outcome	eaf.exposure	chr.outcome	pos.outcome	pval.outcome	se.outcome	chr.exposure	pos.exposure	se.exposure	pval.exposure	samplesize.exposure	mr_keep	R2	F
rs12879834	Acetylcarnitine (C2) to propionylcarnitine (C3) ratio	Insomnia	A	G	A	G	0.084431	0.0116375	0.249784	14	95029254	0.648004	0.0254908	14	95029254	0.0173966	1.21425e-06	8200	TRUE	0.00286428	23.5488
rs143170665	Acetylcarnitine (C2) to propionylcarnitine (C4) ratio	Insomnia	A	C	A	C	-0.21949	-0.180878	0.0273452	2	223902487	0.013947	0.0735686	2	223902487	0.045814	1.66035e-06	8200	TRUE	0.00279129	22.9471
rs144495969	Acetylcarnitine (C2) to propionylcarnitine (C5) ratio	Insomnia	T	C	T	C	-0.225405	0.07317	0.0228674	1	31323572	0.360474	0.0800143	1	31323572	0.0496405	5.60571e-06	8200	TRUE	0.00250813	20.6134
rs145025874	Acetylcarnitine (C2) to propionylcarnitine (C6) ratio	Insomnia	A	G	A	G	-0.528178	-0.0872806	0.0110213	13	100381667	0.237948	0.0739584	13	100381667	0.0714334	1.42485e-13	8200	TRUE	0.00662305	54.6578
rs17504675	Acetylcarnitine (C2) to propionylcarnitine (C7) ratio	Insomnia	A	G	A	G	0.235638	0.0369365	0.0222195	11	110866783	0.50751	0.0557347	11	110866783	0.0504861	3.05056e-06	8200	TRUE	0.0026496	21.7792
rs2150795	Acetylcarnitine (C2) to propionylcarnitine (C8) ratio	Insomnia	T	C	T	C	-0.0886722	-0.00969902	0.787787	13	56769219	0.744681	0.0297826	13	56769219	0.0181926	1.09314e-06	8200	TRUE	0.00288878	23.7509
rs2680322	Acetylcarnitine (C2) to propionylcarnitine (C9) ratio	Insomnia	T	A	T	A	0.223016	0.0879405	0.973312	10	55155537	0.396683	0.103757	10	55155537	0.0472084	2.31154e-06	8200	FALSE	0.00271418	22.3114
rs35186631	Acetylcarnitine (C2) to propionylcarnitine (C10) ratio	Insomnia	C	T	C	T	-0.371204	-0.0829073	0.00819772	8	131330949	0.392086	0.0968723	8	131330949	0.0827268	7.21958e-06	8200	TRUE	0.00244937	20.1292
rs376294786	Acetylcarnitine (C2) to propionylcarnitine (C11) ratio	Insomnia	T	A	T	A	0.305676	-0.0272732	0.0121374	11	48861375	0.683874	0.06698	11	48861375	0.0684956	8.09295e-06	8200	FALSE	0.00242287	19.9109
rs4719620	Acetylcarnitine (C2) to propionylcarnitine (C12) ratio	Insomnia	T	G	T	G	0.0672295	0.00523243	0.511671	7	20598136	0.815717	0.0224513	7	20598136	0.0151606	9.22919e-06	8200	TRUE	0.00239239	19.6599
rs539570	Acetylcarnitine (C2) to propionylcarnitine (C13) ratio	Insomnia	T	C	T	C	0.0752372	0.0247587	0.702856	6	23950678	0.314051	0.0245925	6	23950678	0.0163695	4.30291e-06	8200	TRUE	0.00256959	21.1197
rs62440901	Acetylcarnitine (C2) to propionylcarnitine (C14) ratio	Insomnia	T	C	T	C	0.104098	0.00598732	0.144476	6	160148036	0.85691	0.0332059	6	160148036	0.021266	9.82878e-07	8200	TRUE	0.00291361	23.9556
rs672901	Acetylcarnitine (C2) to propionylcarnitine (C15) ratio	Insomnia	G	A	G	A	0.0924158	0.0423269	0.146778	11	114144393	0.11356	0.0267487	11	114144393	0.0209128	9.91149e-06	8200	TRUE	0.00237586	19.5237
rs6965360	Acetylcarnitine (C2) to propionylcarnitine (C16) ratio	Insomnia	G	A	G	A	-0.116714	0.0318673	0.0856005	7	89351740	0.584946	0.0583464	7	89351740	0.0263845	9.70792e-06	8200	TRUE	0.00238067	19.5633
rs7308808	Acetylcarnitine (C2) to propionylcarnitine (C17) ratio	Insomnia	G	C	G	C	-0.107875	0.0974489	0.892685	12	130122909	0.0066182	0.0358866	12	130122909	0.0239679	6.7692e-06	8200	FALSE	0.00246432	20.2524
rs74981086	Acetylcarnitine (C2) to propionylcarnitine (C18) ratio	Insomnia	A	G	A	G	0.199555	-0.0241019	0.0322266	9	26798495	0.681659	0.0587563	9	26798495	0.0423854	2.50041e-06	8200	TRUE	0.00269592	22.1609
rs76335191	Acetylcarnitine (C2) to propionylcarnitine (C19) ratio	Insomnia	A	T	A	T	0.160222	-0.0256926	0.0440383	8	64478484	0.70511	0.0678923	8	64478484	0.0361375	9.26374e-06	8200	FALSE	0.00239152	19.6527
rs77587745	Acetylcarnitine (C2) to propionylcarnitine (C20) ratio	Insomnia	G	A	G	A	-0.186878	-0.0849815	0.0344458	18	32134565	0.161825	0.0607462	18	32134565	0.0413586	6.2283e-06	8200	TRUE	0.00248365	20.4117
rs79383808	Acetylcarnitine (C2) to propionylcarnitine (C21) ratio	Insomnia	A	G	A	G	-0.215243	-0.00465002	0.0272383	15	93649377	0.952202	0.0775764	15	93649377	0.045599	2.35437e-06	8200	TRUE	0.00270991	22.2762

## Sheet: Sup Tab 8_GCST90200918-AD
Sup Tab 8:SNPs information of N-palmitoyl-sphingosine to N-palmitoyl-sphinganine with AD.
SNP	exposure	outcome	effect_allele.exposure	other_allele.exposure	effect_allele.outcome	other_allele.outcome	beta.exposure	beta.outcome	eaf.exposure	chr.outcome	pos.outcome	pval.outcome	se.outcome	chr.exposure	pos.exposure	se.exposure	pval.exposure	samplesize.exposure	mr_keep	R2	F
rs112297723	N-palmitoyl-sphingosine (d18:1 to 16:0) to N-palmitoyl-sphinganine (d18:0 to 16:0) ratio	Alzheimer's disease	T	C	T	C	0.325716	0.0243201	0.0112005	5	170696152	0.585127	0.0445495	5	170696152	0.073693	9.87432e-06	8155	TRUE	0.00238981	19.5308
rs115053472	N-palmitoyl-sphingosine (d18:1 to 16:0) to N-palmitoyl-sphinganine (d18:0 to 16:1) ratio	Alzheimer's disease	A	G	A	G	-0.378872	0.0606826	0.0108481	1	30088154	0.296401	0.058115	1	30088154	0.07382	2.86105e-07	8155	TRUE	0.00321968	26.3348
rs118013756	N-palmitoyl-sphingosine (d18:1 to 16:0) to N-palmitoyl-sphinganine (d18:0 to 16:2) ratio	Alzheimer's disease	C	A	C	A	-0.202826	-0.0109114	0.0302806	18	45553451	0.673574	0.0259024	18	45553451	0.0456496	8.86691e-06	8155	TRUE	0.0024149	19.7363
rs13248085	N-palmitoyl-sphingosine (d18:1 to 16:0) to N-palmitoyl-sphinganine (d18:0 to 16:3) ratio	Alzheimer's disease	G	T	G	T	0.11932	0.0309591	0.0937461	8	34224137	0.262681	0.0276401	8	34224137	0.0266941	7.82525e-06	8155	TRUE	0.00244405	19.9751
rs13253183	N-palmitoyl-sphingosine (d18:1 to 16:0) to N-palmitoyl-sphinganine (d18:0 to 16:4) ratio	Alzheimer's disease	A	G	A	G	-0.208618	0.0316344	0.0331281	8	61739380	0.57039	0.0557457	8	61739380	0.0432887	1.44114e-06	8155	TRUE	0.00283985	23.2192
rs1370746	N-palmitoyl-sphingosine (d18:1 to 16:0) to N-palmitoyl-sphinganine (d18:0 to 16:5) ratio	Alzheimer's disease	C	T	C	T	0.0807938	0.0254943	0.311459	8	64350532	0.11889	0.0163483	8	64350532	0.016874	1.68386e-06	8155	TRUE	0.00280335	22.9199
rs17101394	N-palmitoyl-sphingosine (d18:1 to 16:0) to N-palmitoyl-sphinganine (d18:0 to 16:6) ratio	Alzheimer's disease	A	G	A	G	0.191411	0.0270366	0.163667	14	63765668	0.245965	0.0233033	14	63765668	0.0207459	2.79688e-20	8155	TRUE	0.0103308	85.1065
rs184527850	N-palmitoyl-sphingosine (d18:1 to 16:0) to N-palmitoyl-sphinganine (d18:0 to 16:7) ratio	Alzheimer's disease	T	C	T	C	-0.412084	-0.0962134	0.00812756	20	19822545	0.212326	0.0771439	20	19822545	0.0861542	1.72619e-06	8155	TRUE	0.00279755	22.8724
rs1948788	N-palmitoyl-sphingosine (d18:1 to 16:0) to N-palmitoyl-sphinganine (d18:0 to 16:8) ratio	Alzheimer's disease	A	G	A	G	0.0784458	0.00640892	0.272092	15	37839160	0.718667	0.0177907	15	37839160	0.0174525	6.96313e-06	8155	TRUE	0.0024713	20.1984
rs222325	N-palmitoyl-sphingosine (d18:1 to 16:0) to N-palmitoyl-sphinganine (d18:0 to 16:9) ratio	Alzheimer's disease	T	C	T	C	0.0742851	-0.0123376	0.539169	7	10197647	0.43766	0.0158959	7	10197647	0.0157364	2.3517e-06	8155	TRUE	0.00272511	22.2785
rs3898821	N-palmitoyl-sphingosine (d18:1 to 16:0) to N-palmitoyl-sphinganine (d18:0 to 16:10) ratio	Alzheimer's disease	A	G	A	G	-0.190028	-0.0255773	0.0438132	7	154017986	0.387871	0.0296211	7	154017986	0.0379389	5.47747e-07	8155	TRUE	0.00306696	25.0818
rs55845370	N-palmitoyl-sphingosine (d18:1 to 16:0) to N-palmitoyl-sphinganine (d18:0 to 16:11) ratio	Alzheimer's disease	G	A	G	A	-0.0834792	-0.0148284	0.358379	20	34845826	0.363687	0.0163243	20	34845826	0.0161495	2.35175e-07	8155	TRUE	0.00326583	26.7136
rs6081692	N-palmitoyl-sphingosine (d18:1 to 16:0) to N-palmitoyl-sphinganine (d18:0 to 16:12) ratio	Alzheimer's disease	C	T	C	T	-0.0797266	-0.0153726	0.63533	20	19638872	0.347296	0.0163566	20	19638872	0.0163481	1.07808e-06	8155	TRUE	0.00290793	23.7775
rs6673706	N-palmitoyl-sphingosine (d18:1 to 16:0) to N-palmitoyl-sphinganine (d18:0 to 16:13) ratio	Alzheimer's disease	C	T	C	T	-0.150448	0.000534693	0.059818	1	44497393	0.988884	0.0383795	1	44497393	0.0328461	4.64093e-06	8155	TRUE	0.00256605	20.9748
rs67639666	N-palmitoyl-sphingosine (d18:1 to 16:0) to N-palmitoyl-sphinganine (d18:0 to 16:14) ratio	Alzheimer's disease	T	C	T	C	0.215799	0.00806867	0.0281154	1	188687391	0.85539	0.0442736	1	188687391	0.0466605	3.74813e-06	8155	TRUE	0.002616	21.3842
rs72769473	N-palmitoyl-sphingosine (d18:1 to 16:0) to N-palmitoyl-sphinganine (d18:0 to 16:15) ratio	Alzheimer's disease	C	G	C	G	0.134379	-0.00883762	0.0756339	1	244903261	0.727624	0.0253744	1	244903261	0.0297385	6.22241e-06	8155	FALSE	0.00249755	20.4135
rs77953932	N-palmitoyl-sphingosine (d18:1 to 16:0) to N-palmitoyl-sphinganine (d18:0 to 16:16) ratio	Alzheimer's disease	A	G	A	G	0.244642	0.00766039	0.0200247	1	117481395	0.876515	0.0492983	1	117481395	0.0553657	9.93183e-06	8155	TRUE	0.00238846	19.5197
rs7969196	N-palmitoyl-sphingosine (d18:1 to 16:0) to N-palmitoyl-sphinganine (d18:0 to 16:17) ratio	Alzheimer's disease	T	G	T	G	-0.0848756	0.00306454	0.402246	12	120939853	0.849179	0.0161151	12	120939853	0.0157448	7.01795e-08	8155	TRUE	0.00355077	29.0526
rs9615402	N-palmitoyl-sphingosine (d18:1 to 16:0) to N-palmitoyl-sphinganine (d18:0 to 16:18) ratio	Alzheimer's disease	T	C	T	C	-0.0894233	-0.0301323	0.286813	22	46682831	0.115147	0.0191258	22	46682831	0.0171292	1.78436e-07	8155	TRUE	0.00333084	27.2471
rs9964511	N-palmitoyl-sphingosine (d18:1 to 16:0) to N-palmitoyl-sphinganine (d18:0 to 16:19) ratio	Alzheimer's disease	C	T	C	T	0.144393	0.0139611	0.0619993	18	70229905	0.623795	0.0284641	18	70229905	0.0321989	7.31236e-06	8155	TRUE	0.0024599	20.105

## Sheet: Sup Tab 9_GCST90200934-AD
Sup Tab 9:SNPs information of acetylcarnitine (C2) to propionylcarnitine (C3) ratio with AD.
SNP	exposure	outcome	effect_allele.exposure	other_allele.exposure	effect_allele.outcome	other_allele.outcome	beta.exposure	beta.outcome	eaf.exposure	chr.outcome	pos.outcome	pval.outcome	se.outcome	chr.exposure	pos.exposure	se.exposure	pval.exposure	samplesize.exposure	mr_keep	R2	F
rs12879834	Acetylcarnitine (C2) to propionylcarnitine (C3) ratio	Alzheimer's disease	A	G	A	G	0.084431	-0.0120477	0.249784	14	95029254	0.511132	0.0183354	14	95029254	0.0173966	1.21425e-06	8200	TRUE	0.00250813	20.6134
rs143170665	Acetylcarnitine (C2) to propionylcarnitine (C4) ratio	Alzheimer's disease	A	C	A	C	-0.21949	0.0523308	0.0273452	2	223902487	0.311786	0.0517368	2	223902487	0.045814	1.66035e-06	8200	TRUE	0.00279129	22.9471
rs144495969	Acetylcarnitine (C2) to propionylcarnitine (C5) ratio	Alzheimer's disease	T	C	T	C	-0.225405	0.115641	0.0228674	1	31323572	0.0456205	0.0578527	1	31323572	0.0496405	5.60571e-06	8200	TRUE	0.00256959	21.1197
rs145025874	Acetylcarnitine (C2) to propionylcarnitine (C6) ratio	Alzheimer's disease	A	G	A	G	-0.528178	0.0709012	0.0110213	13	100381667	0.19246	0.0543998	13	100381667	0.0714334	1.42485e-13	8200	TRUE	0.00291361	23.9556
rs17504675	Acetylcarnitine (C2) to propionylcarnitine (C7) ratio	Alzheimer's disease	A	G	A	G	0.235638	-0.0434571	0.0222195	11	110866783	0.27372	0.0397036	11	110866783	0.0504861	3.05056e-06	8200	TRUE	0.00239239	19.6599
rs2150795	Acetylcarnitine (C2) to propionylcarnitine (C8) ratio	Alzheimer's disease	T	C	T	C	-0.0886722	-0.0180842	0.787787	13	56769219	0.398207	0.0214057	13	56769219	0.0181926	1.09314e-06	8200	TRUE	0.00238067	19.5633
rs2680322	Acetylcarnitine (C2) to propionylcarnitine (C9) ratio	Alzheimer's disease	T	A	T	A	0.223016	0.112184	0.973312	10	55155537	0.140788	0.0761676	10	55155537	0.0472084	2.31154e-06	8200	FALSE	0.00239152	19.6527
rs35186631	Acetylcarnitine (C2) to propionylcarnitine (C10) ratio	Alzheimer's disease	C	T	C	T	-0.371204	-0.02002	0.00819772	8	131330949	0.76547	0.0671122	8	131330949	0.0827268	7.21958e-06	8200	TRUE	0.00244937	20.1292
rs376294786	Acetylcarnitine (C2) to propionylcarnitine (C11) ratio	Alzheimer's disease	T	A	T	A	0.305676	-0.0334206	0.0121374	11	48861375	0.492561	0.048701	11	48861375	0.0684956	8.09295e-06	8200	FALSE	0.00269592	22.1609
rs4719620	Acetylcarnitine (C2) to propionylcarnitine (C12) ratio	Alzheimer's disease	T	G	T	G	0.0672295	-0.0261404	0.511671	7	20598136	0.105218	0.0161354	7	20598136	0.0151606	9.22919e-06	8200	TRUE	0.00271418	22.3114
rs539570	Acetylcarnitine (C2) to propionylcarnitine (C13) ratio	Alzheimer's disease	T	C	T	C	0.0752372	0.00931356	0.702856	6	23950678	0.597866	0.017657	6	23950678	0.0163695	4.30291e-06	8200	TRUE	0.00242287	19.9109
rs62440901	Acetylcarnitine (C2) to propionylcarnitine (C14) ratio	Alzheimer's disease	T	C	T	C	0.104098	-0.023805	0.144476	6	160148036	0.318841	0.0238804	6	160148036	0.021266	9.82878e-07	8200	TRUE	0.0026496	21.7792
rs672901	Acetylcarnitine (C2) to propionylcarnitine (C15) ratio	Alzheimer's disease	G	A	G	A	0.0924158	-0.0178154	0.146778	11	114144393	0.35545	0.0192793	11	114144393	0.0209128	9.91149e-06	8200	TRUE	0.00237586	19.5237
rs6965360	Acetylcarnitine (C2) to propionylcarnitine (C16) ratio	Alzheimer's disease	G	A	G	A	-0.116714	-0.0417098	0.0856005	7	89351740	0.321913	0.0421084	7	89351740	0.0263845	9.70792e-06	8200	TRUE	0.00246432	20.2524
rs7308808	Acetylcarnitine (C2) to propionylcarnitine (C17) ratio	Alzheimer's disease	G	C	G	C	-0.107875	-0.0435746	0.892685	12	130122909	0.104097	0.0268101	12	130122909	0.0239679	6.7692e-06	8200	FALSE	0.00288878	23.7509
rs74981086	Acetylcarnitine (C2) to propionylcarnitine (C18) ratio	Alzheimer's disease	A	G	A	G	0.199555	-0.00455059	0.0322266	9	26798495	0.914306	0.0422884	9	26798495	0.0423854	2.50041e-06	8200	TRUE	0.00662305	54.6578
rs76335191	Acetylcarnitine (C2) to propionylcarnitine (C19) ratio	Alzheimer's disease	A	T	A	T	0.160222	-0.0286679	0.0440383	8	64478484	0.555675	0.0486492	8	64478484	0.0361375	9.26374e-06	8200	FALSE	0.00286428	23.5488
rs77587745	Acetylcarnitine (C2) to propionylcarnitine (C20) ratio	Alzheimer's disease	G	A	G	A	-0.186878	0.0600766	0.0344458	18	32134565	0.17669	0.0444677	18	32134565	0.0413586	6.2283e-06	8200	TRUE	0.00270991	22.2762
rs79383808	Acetylcarnitine (C2) to propionylcarnitine (C21) ratio	Alzheimer's disease	A	G	A	G	-0.215243	0.0985511	0.0272383	15	93649377	0.0810737	0.0564929	15	93649377	0.045599	2.35437e-06	8200	TRUE	0.00248365	20.4117

## Sheet: Sup Tab 10_GCST90200934-WDAD
Sup Tab 10:SNPs information of acetylcarnitine (C2) to propionylcarnitine (C3) ratio with WDAD.
SNP	exposure	outcome	effect_allele.exposure	other_allele.exposure	effect_allele.outcome	other_allele.outcome	beta.exposure	beta.outcome	eaf.exposure	chr.outcome	pos.outcome	pval.outcome	se.outcome	chr.exposure	pos.exposure	se.exposure	pval.exposure	samplesize.exposure	mr_keep	R2	F
rs12879834	Acetylcarnitine (C2) to propionylcarnitine (C3) ratio	Widely defined Alzheimer's disease	A	G	A	G	0.084431	-0.0129761	0.249784	14	95029254	0.408085	0.0156855	14	95029254	0.0173966	1.21425e-06	8200	TRUE	0.00286428	23.5488
rs143170665	Acetylcarnitine (C2) to propionylcarnitine (C4) ratio	Widely defined Alzheimer's disease	A	C	A	C	-0.21949	0.0294915	0.0273452	2	223902487	0.505974	0.0443402	2	223902487	0.045814	1.66035e-06	8200	TRUE	0.00279129	22.9471
rs144495969	Acetylcarnitine (C2) to propionylcarnitine (C5) ratio	Widely defined Alzheimer's disease	T	C	T	C	-0.225405	0.0707652	0.0228674	1	31323572	0.153223	0.0495472	1	31323572	0.0496405	5.60571e-06	8200	TRUE	0.00250813	20.6134
rs145025874	Acetylcarnitine (C2) to propionylcarnitine (C6) ratio	Widely defined Alzheimer's disease	A	G	A	G	-0.528178	0.0743476	0.0110213	13	100381667	0.109957	0.0465141	13	100381667	0.0714334	1.42485e-13	8200	TRUE	0.00662305	54.6578
rs17504675	Acetylcarnitine (C2) to propionylcarnitine (C7) ratio	Widely defined Alzheimer's disease	A	G	A	G	0.235638	-0.00965492	0.0222195	11	110866783	0.775968	0.0339274	11	110866783	0.0504861	3.05056e-06	8200	TRUE	0.0026496	21.7792
rs2150795	Acetylcarnitine (C2) to propionylcarnitine (C8) ratio	Widely defined Alzheimer's disease	T	C	T	C	-0.0886722	-0.0242364	0.787787	13	56769219	0.185018	0.0182853	13	56769219	0.0181926	1.09314e-06	8200	TRUE	0.00288878	23.7509
rs2680322	Acetylcarnitine (C2) to propionylcarnitine (C9) ratio	Widely defined Alzheimer's disease	T	A	T	A	0.223016	0.0505176	0.973312	10	55155537	0.432457	0.0643541	10	55155537	0.0472084	2.31154e-06	8200	FALSE	0.00271418	22.3114
rs35186631	Acetylcarnitine (C2) to propionylcarnitine (C10) ratio	Widely defined Alzheimer's disease	C	T	C	T	-0.371204	-0.0153578	0.00819772	8	131330949	0.789254	0.0574602	8	131330949	0.0827268	7.21958e-06	8200	TRUE	0.00244937	20.1292
rs376294786	Acetylcarnitine (C2) to propionylcarnitine (C11) ratio	Widely defined Alzheimer's disease	T	A	T	A	0.305676	-0.00577898	0.0121374	11	48861375	0.888538	0.0412329	11	48861375	0.0684956	8.09295e-06	8200	FALSE	0.00242287	19.9109
rs4719620	Acetylcarnitine (C2) to propionylcarnitine (C12) ratio	Widely defined Alzheimer's disease	T	G	T	G	0.0672295	-0.0247344	0.511671	7	20598136	0.0730752	0.0137999	7	20598136	0.0151606	9.22919e-06	8200	TRUE	0.00239239	19.6599
rs539570	Acetylcarnitine (C2) to propionylcarnitine (C13) ratio	Widely defined Alzheimer's disease	T	C	T	C	0.0752372	0.000340092	0.702856	6	23950678	0.982031	0.0150999	6	23950678	0.0163695	4.30291e-06	8200	TRUE	0.00256959	21.1197
rs62440901	Acetylcarnitine (C2) to propionylcarnitine (C14) ratio	Widely defined Alzheimer's disease	T	C	T	C	0.104098	-0.0212345	0.144476	6	160148036	0.298194	0.0204116	6	160148036	0.021266	9.82878e-07	8200	TRUE	0.00291361	23.9556
rs672901	Acetylcarnitine (C2) to propionylcarnitine (C15) ratio	Widely defined Alzheimer's disease	G	A	G	A	0.0924158	-0.0202516	0.146778	11	114144393	0.219478	0.0164927	11	114144393	0.0209128	9.91149e-06	8200	TRUE	0.00237586	19.5237
rs6965360	Acetylcarnitine (C2) to propionylcarnitine (C16) ratio	Widely defined Alzheimer's disease	G	A	G	A	-0.116714	-0.0242401	0.0856005	7	89351740	0.499311	0.0358807	7	89351740	0.0263845	9.70792e-06	8200	TRUE	0.00238067	19.5633
rs7308808	Acetylcarnitine (C2) to propionylcarnitine (C17) ratio	Widely defined Alzheimer's disease	G	C	G	C	-0.107875	-0.0460493	0.892685	12	130122909	0.04432	0.0228981	12	130122909	0.0239679	6.7692e-06	8200	FALSE	0.00246432	20.2524
rs74981086	Acetylcarnitine (C2) to propionylcarnitine (C18) ratio	Widely defined Alzheimer's disease	A	G	A	G	0.199555	-0.0114794	0.0322266	9	26798495	0.751125	0.0361945	9	26798495	0.0423854	2.50041e-06	8200	TRUE	0.00269592	22.1609
rs76335191	Acetylcarnitine (C2) to propionylcarnitine (C19) ratio	Widely defined Alzheimer's disease	A	T	A	T	0.160222	-0.0335707	0.0440383	8	64478484	0.418077	0.0414575	8	64478484	0.0361375	9.26374e-06	8200	FALSE	0.00239152	19.6527
rs77587745	Acetylcarnitine (C2) to propionylcarnitine (C20) ratio	Widely defined Alzheimer's disease	G	A	G	A	-0.186878	0.0433979	0.0344458	18	32134565	0.25325	0.0379854	18	32134565	0.0413586	6.2283e-06	8200	TRUE	0.00248365	20.4117
rs79383808	Acetylcarnitine (C2) to propionylcarnitine (C21) ratio	Widely defined Alzheimer's disease	A	G	A	G	-0.215243	0.0655527	0.0272383	15	93649377	0.174371	0.0482611	15	93649377	0.045599	2.35437e-06	8200	TRUE	0.00270991	22.2762

[truncated: 1 more sheets: Sup Tab 11_GCST90200167-PD]
